# Supplementary material for: Detection of Genomic Idiosyncrasies Using Fuzzy Phylogenetic Profiles
Source: PLoS One. 2013 Jan 14;8(1):e52854. doi: 10.1371/journal.pone.0052854 (PMC3544837; doi:10.1371/journal.pone.0052854)
Supplement: File S3 — Software. Software application and documentation. (GZ) [file pone.0052854.s003.gz]

Archive with 20 entries (16 files):
- FuzzyProfilesApp
- FuzzyProfilesApp/averageGeneConservationMatrix
- FuzzyProfilesApp/averageGeneConservationTree
- FuzzyProfilesApp/data
- FuzzyProfilesApp/data/geneNames
- FuzzyProfilesApp/data/geneNames/BAPH-XSG-01.txt
- FuzzyProfilesApp/data/geneNames/MGEN-G37-01.txt
- FuzzyProfilesApp/data/geneNames/NEQU-N4M-01.txt
- FuzzyProfilesApp/data/geneNames/SPYO-SF3-01.txt
- FuzzyProfilesApp/data/geneNames/UURE-SV3-01.txt
- FuzzyProfilesApp/data/geneProfiles
- FuzzyProfilesApp/data/geneProfiles/BAPH-XSG-01.txt
- FuzzyProfilesApp/data/geneProfiles/MGEN-G37-01.txt
- FuzzyProfilesApp/data/geneProfiles/NEQU-N4M-01.txt
- FuzzyProfilesApp/data/geneProfiles/SPYO-SF3-01.txt
- FuzzyProfilesApp/data/geneProfiles/UURE-SV3-01.txt
- FuzzyProfilesApp/dataset.txt
- FuzzyProfilesApp/FuzzyProfilesGUI.fig
- FuzzyProfilesApp/FuzzyProfilesGUI.m
- FuzzyProfilesApp/ReadMe.txt
