# Supplementary material for: Detection of Genomic Idiosyncrasies Using Fuzzy Phylogenetic Profiles
Source: PLoS One. 2013 Jan 14;8(1):e52854. doi: 10.1371/journal.pone.0052854 (PMC3544837; doi:10.1371/journal.pone.0052854)
Supplement: File S3 — Software. Software application and documentation. (GZ) [file pone.0052854.s003.gz › FuzzyProfilesApp/averageGeneConservationMatrix]

148
AAEO-VF5-01	0	0.904	0.914	0.937	0.891	0.847	0.823	0.782	0.779	0.839	0.926	0.824	0.797	0.823	0.828	0.903	0.848	0.843	0.847	0.824	0.847	0.861	0.782	0.841	0.869	0.883	0.848	0.886	0.885	0.94	0.883	0.853	0.859	0.899	0.892	0.893	0.835	0.866	0.878	0.875	0.828	0.935	0.858	0.83	0.829	0.828	0.829	0.98	0.88
AFUL-DSM-01	0.904	0	0.937	0.889	0.931	0.932	0.921	0.933	0.931	0.931	0.973	0.922	0.931	0.92	0.921	0.951	0.937	0.933	0.937	0.926	0.936	0.94	0.929	0.925	0.96	0.958	0.939	0.954	0.943	0.947	0.947	0.941	0.939	0.965	0.963	0.964	0.936	0.937	0.96	0.958	0.931	0.945	0.932	0.932	0.931	0.929	0.931	0.968	0.953
AGAM-PES-01	0.914	0.937	0	0.961	0.909	0.924	0.94	0.859	0.854	0.918	0.961	0.939	0.854	0.93	0.938	0.93	0.915	0.914	0.91	0.93	0.92	0.949	0.855	0.938	0.923	0.928	0.929	0.937	0.941	0.852	0.94	0.923	0.932	0.937	0.932	0.933	0.93	0.928	0.924	0.923	0.921	0.681	0.94	0.926	0.926	0.909	0.927	0.885	0.943
APER-XK1-01	0.937	0.889	0.961	0	0.957	0.962	0.957	0.955	0.951	0.96	0.982	0.958	0.947	0.956	0.957	0.961	0.964	0.961	0.963	0.959	0.964	0.971	0.952	0.967	0.969	0.964	0.967	0.965	0.967	0.964	0.968	0.962	0.97	0.969	0.967	0.968	0.963	0.96	0.964	0.963	0.962	0.963	0.958	0.962	0.962	0.961	0.962	0.971	0.972
ATHA-XXX-01	0.891	0.931	0.909	0.957	0	0.935	0.94	0.835	0.83	0.928	0.955	0.939	0.831	0.929	0.943	0.922	0.915	0.923	0.914	0.927	0.92	0.954	0.831	0.936	0.917	0.902	0.924	0.925	0.934	0.937	0.933	0.914	0.927	0.916	0.91	0.911	0.915	0.927	0.898	0.896	0.934	0.904	0.931	0.944	0.943	0.93	0.944	0.882	0.938
ATUM-C58-01	0.847	0.932	0.924	0.962	0.935	0	0.879	0.758	0.752	0.8	0.933	0.879	0.753	0.874	0.722	0.872	0.58	0.788	0.797	0.879	0.603	0.929	0.754	0.9	0.863	0.876	0.781	0.88	0.885	0.957	0.881	0.855	0.891	0.893	0.885	0.886	0.88	0.886	0.871	0.868	0.844	0.956	0.882	0.847	0.848	0.844	0.848	0.981	0.899
BANT-AME-01	0.823	0.921	0.94	0.957	0.94	0.879	0	0.758	0.753	0.877	0.912	0.237	0.773	0.682	0.895	0.855	0.867	0.87	0.87	0.638	0.875	0.919	0.755	0.813	0.881	0.861	0.896	0.867	0.883	0.962	0.877	0.846	0.786	0.879	0.871	0.872	0.872	0.789	0.855	0.851	0.879	0.962	0.871	0.888	0.886	0.867	0.886	0.978	0.781
BAPH-XBP-01	0.782	0.933	0.859	0.955	0.835	0.758	0.758	0	0.47	0.683	0.851	0.761	0.617	0.758	0.744	0.84	0.751	0.687	0.685	0.755	0.75	0.794	0.449	0.773	0.7	0.844	0.758	0.817	0.817	0.912	0.814	0.79	0.791	0.843	0.843	0.843	0.793	0.817	0.846	0.846	0.655	0.901	0.811	0.48	0.468	0.467	0.466	0.96	0.809
BAPH-XSG-01	0.779	0.931	0.854	0.951	0.83	0.752	0.753	0.47	0	0.675	0.855	0.755	0.63	0.752	0.742	0.842	0.751	0.678	0.677	0.749	0.748	0.792	0.279	0.766	0.699	0.852	0.754	0.818	0.817	0.907	0.814	0.785	0.788	0.852	0.851	0.851	0.789	0.814	0.854	0.854	0.641	0.896	0.809	0.444	0.43	0.429	0.429	0.961	0.805
BBRO-252-01	0.839	0.931	0.918	0.96	0.928	0.8	0.877	0.683	0.675	0	0.932	0.877	0.689	0.882	0.764	0.881	0.806	0.031	0.1	0.886	0.816	0.933	0.675	0.905	0.825	0.871	0.845	0.889	0.89	0.95	0.889	0.846	0.896	0.887	0.879	0.88	0.872	0.891	0.863	0.86	0.778	0.946	0.886	0.807	0.816	0.819	0.815	0.981	0.907
BBUR-B31-01	0.926	0.973	0.961	0.982	0.955	0.933	0.912	0.851	0.855	0.932	0	0.913	0.876	0.914	0.932	0.947	0.934	0.933	0.933	0.911	0.934	0.928	0.854	0.909	0.939	0.918	0.937	0.943	0.944	0.974	0.943	0.93	0.913	0.927	0.922	0.923	0.934	0.917	0.911	0.911	0.924	0.97	0.936	0.924	0.924	0.924	0.923	0.986	0.922
BCER-579-01	0.824	0.922	0.939	0.958	0.939	0.879	0.237	0.761	0.755	0.877	0.913	0	0.773	0.685	0.892	0.856	0.867	0.87	0.87	0.639	0.874	0.919	0.757	0.811	0.881	0.864	0.895	0.867	0.883	0.962	0.878	0.845	0.789	0.881	0.873	0.874	0.872	0.792	0.858	0.855	0.877	0.961	0.872	0.886	0.884	0.866	0.884	0.979	0.78
BFLO-XXX-01	0.797	0.931	0.854	0.947	0.831	0.753	0.773	0.617	0.63	0.689	0.876	0.773	0	0.771	0.741	0.85	0.749	0.689	0.691	0.77	0.748	0.802	0.626	0.795	0.702	0.851	0.758	0.831	0.824	0.911	0.822	0.802	0.809	0.854	0.854	0.853	0.799	0.842	0.851	0.853	0.664	0.899	0.812	0.482	0.466	0.471	0.465	0.966	0.822
BHAL-C12-01	0.823	0.92	0.93	0.956	0.929	0.874	0.682	0.758	0.752	0.882	0.914	0.685	0.771	0	0.874	0.857	0.865	0.884	0.865	0.671	0.873	0.899	0.754	0.829	0.882	0.864	0.897	0.872	0.882	0.956	0.88	0.849	0.805	0.88	0.872	0.873	0.874	0.803	0.855	0.851	0.876	0.955	0.875	0.866	0.868	0.866	0.867	0.979	0.804
BJAP-USD-01	0.828	0.921	0.938	0.957	0.943	0.722	0.895	0.744	0.742	0.764	0.932	0.892	0.741	0.874	0	0.873	0.669	0.754	0.75	0.875	0.689	0.925	0.744	0.895	0.853	0.873	0.755	0.879	0.88	0.96	0.879	0.845	0.89	0.889	0.882	0.883	0.862	0.884	0.866	0.864	0.831	0.959	0.876	0.868	0.864	0.839	0.868	0.98	0.899
BLON-NCC-01	0.903	0.951	0.93	0.961	0.922	0.872	0.855	0.84	0.842	0.881	0.947	0.856	0.85	0.857	0.873	0	0.881	0.884	0.887	0.853	0.881	0.887	0.842	0.857	0.918	0.911	0.886	0.823	0.814	0.956	0.811	0.907	0.872	0.924	0.919	0.919	0.902	0.897	0.906	0.905	0.874	0.952	0.882	0.868	0.865	0.865	0.865	0.984	0.869
BMEL-M16-01	0.848	0.937	0.915	0.964	0.915	0.58	0.867	0.751	0.751	0.806	0.934	0.867	0.749	0.865	0.669	0.881	0	0.811	0.823	0.869	0.099	0.905	0.749	0.892	0.867	0.88	0.77	0.884	0.894	0.945	0.893	0.857	0.898	0.895	0.888	0.889	0.882	0.892	0.872	0.87	0.821	0.941	0.894	0.823	0.822	0.822	0.821	0.983	0.907
BPAR-253-01	0.843	0.933	0.914	0.961	0.923	0.788	0.87	0.687	0.678	0.031	0.933	0.87	0.689	0.884	0.754	0.884	0.811	0	0.127	0.889	0.821	0.915	0.678	0.907	0.828	0.873	0.85	0.891	0.892	0.948	0.891	0.849	0.899	0.888	0.88	0.882	0.875	0.894	0.865	0.862	0.754	0.944	0.889	0.794	0.803	0.799	0.802	0.982	0.91
BPER-251-01	0.847	0.937	0.91	0.963	0.914	0.797	0.87	0.685	0.677	0.1	0.933	0.87	0.691	0.865	0.75	0.887	0.823	0.127	0	0.874	0.833	0.91	0.678	0.899	0.832	0.873	0.835	0.894	0.898	0.944	0.896	0.854	0.901	0.889	0.881	0.882	0.879	0.896	0.865	0.863	0.748	0.945	0.894	0.793	0.798	0.786	0.797	0.982	0.912
BSUB-168-01	0.824	0.926	0.93	0.959	0.927	0.879	0.638	0.755	0.749	0.886	0.911	0.639	0.77	0.671	0.875	0.853	0.869	0.889	0.874	0	0.876	0.898	0.75	0.816	0.882	0.861	0.899	0.872	0.884	0.956	0.878	0.848	0.802	0.877	0.868	0.869	0.876	0.802	0.853	0.85	0.872	0.953	0.878	0.866	0.863	0.863	0.863	0.979	0.784
BSUI-133-01	0.847	0.936	0.92	0.964	0.92	0.603	0.875	0.75	0.748	0.816	0.934	0.874	0.748	0.873	0.689	0.881	0.099	0.821	0.833	0.876	0	0.91	0.748	0.898	0.867	0.879	0.782	0.884	0.893	0.949	0.892	0.856	0.898	0.895	0.887	0.889	0.882	0.891	0.871	0.869	0.83	0.945	0.893	0.834	0.833	0.833	0.832	0.983	0.907
BTHE-VPI-01	0.861	0.94	0.949	0.971	0.954	0.929	0.919	0.794	0.792	0.933	0.928	0.919	0.802	0.899	0.925	0.887	0.905	0.915	0.91	0.898	0.91	0	0.793	0.894	0.899	0.882	0.916	0.906	0.918	0.97	0.917	0.872	0.871	0.897	0.889	0.89	0.861	0.875	0.875	0.873	0.915	0.969	0.921	0.913	0.912	0.898	0.912	0.98	0.901
BUCH-APS-01	0.782	0.929	0.855	0.952	0.831	0.754	0.755	0.449	0.279	0.675	0.854	0.757	0.626	0.754	0.744	0.842	0.749	0.678	0.678	0.75	0.748	0.793	0	0.769	0.704	0.854	0.758	0.816	0.814	0.91	0.811	0.789	0.791	0.853	0.853	0.853	0.793	0.818	0.855	0.855	0.644	0.9	0.81	0.443	0.43	0.428	0.428	0.962	0.811
CACE-ATC-01	0.841	0.925	0.938	0.967	0.936	0.9	0.813	0.773	0.766	0.905	0.909	0.811	0.795	0.829	0.895	0.857	0.892	0.907	0.899	0.816	0.898	0.894	0.769	0	0.9	0.876	0.915	0.892	0.907	0.963	0.904	0.853	0.687	0.892	0.885	0.886	0.877	0.673	0.871	0.866	0.89	0.961	0.901	0.883	0.882	0.881	0.882	0.979	0.838
CBUR-RSA-01	0.869	0.96	0.923	0.969	0.917	0.863	0.881	0.7	0.699	0.825	0.939	0.881	0.702	0.882	0.853	0.918	0.867	0.828	0.832	0.882	0.867	0.899	0.704	0.9	0	0.879	0.866	0.915	0.912	0.948	0.911	0.883	0.906	0.894	0.887	0.889	0.898	0.918	0.874	0.871	0.817	0.945	0.905	0.816	0.815	0.815	0.815	0.983	0.905
CCAV-GPI-01	0.883	0.958	0.928	0.964	0.902	0.876	0.861	0.844	0.852	0.871	0.918	0.864	0.851	0.864	0.873	0.911	0.88	0.873	0.873	0.861	0.879	0.882	0.854	0.876	0.879	0	0.881	0.899	0.897	0.949	0.895	0.894	0.88	0.405	0.407	0.405	0.882	0.887	0.418	0.403	0.87	0.942	0.887	0.867	0.865	0.865	0.864	0.975	0.887
CCRE-XXX-01	0.848	0.939	0.929	0.967	0.924	0.781	0.896	0.758	0.754	0.845	0.937	0.895	0.758	0.897	0.755	0.886	0.77	0.85	0.835	0.899	0.782	0.916	0.758	0.915	0.866	0.881	0	0.893	0.899	0.953	0.898	0.861	0.901	0.896	0.889	0.89	0.881	0.898	0.874	0.871	0.848	0.951	0.894	0.866	0.866	0.864	0.866	0.983	0.913
CDIP-129-01	0.886	0.954	0.937	0.965	0.925	0.88	0.867	0.817	0.818	0.889	0.943	0.867	0.831	0.872	0.879	0.823	0.884	0.891	0.894	0.872	0.884	0.906	0.816	0.892	0.915	0.899	0.893	0	0.561	0.957	0.557	0.896	0.898	0.911	0.905	0.906	0.905	0.908	0.892	0.89	0.881	0.955	0.885	0.873	0.873	0.872	0.872	0.983	0.896
CEFF-YS3-01	0.885	0.943	0.941	0.967	0.934	0.885	0.883	0.817	0.817	0.89	0.944	0.883	0.824	0.882	0.88	0.814	0.894	0.892	0.898	0.884	0.893	0.918	0.814	0.907	0.912	0.897	0.899	0.561	0	0.96	0.46	0.895	0.899	0.91	0.903	0.904	0.902	0.9	0.891	0.889	0.894	0.958	0.894	0.887	0.887	0.887	0.886	0.982	0.913
CELE-XXX-01	0.94	0.947	0.852	0.964	0.937	0.957	0.962	0.912	0.907	0.95	0.974	0.962	0.911	0.956	0.96	0.956	0.945	0.948	0.944	0.956	0.949	0.97	0.91	0.963	0.948	0.949	0.953	0.957	0.96	0	0.959	0.952	0.955	0.955	0.951	0.952	0.955	0.955	0.947	0.946	0.959	0.841	0.958	0.964	0.965	0.956	0.965	0.886	0.961
CGLU-XXX-01	0.883	0.947	0.94	0.968	0.933	0.881	0.877	0.814	0.814	0.889	0.943	0.878	0.822	0.88	0.879	0.811	0.893	0.891	0.896	0.878	0.892	0.917	0.811	0.904	0.911	0.895	0.898	0.557	0.46	0.959	0	0.891	0.896	0.909	0.902	0.903	0.902	0.897	0.889	0.887	0.89	0.959	0.894	0.884	0.883	0.883	0.882	0.982	0.908
CJEJ-NCT-01	0.853	0.941	0.923	0.962	0.914	0.855	0.846	0.79	0.785	0.846	0.93	0.845	0.802	0.849	0.845	0.907	0.857	0.849	0.854	0.848	0.856	0.872	0.789	0.853	0.883	0.894	0.861	0.896	0.895	0.952	0.891	0	0.874	0.908	0.902	0.903	0.87	0.881	0.89	0.888	0.835	0.949	0.884	0.831	0.831	0.83	0.83	0.984	0.889
CPER-X13-01	0.859	0.939	0.932	0.97	0.927	0.891	0.786	0.791	0.788	0.896	0.913	0.789	0.809	0.805	0.89	0.872	0.898	0.899	0.901	0.802	0.898	0.871	0.791	0.687	0.906	0.88	0.901	0.898	0.899	0.955	0.896	0.874	0	0.894	0.886	0.888	0.893	0.689	0.873	0.871	0.877	0.953	0.89	0.858	0.857	0.857	0.857	0.98	0.82
CPNE-AR3-01	0.899	0.965	0.937	0.969	0.916	0.893	0.879	0.843	0.852	0.887	0.927	0.881	0.854	0.88	0.889	0.924	0.895	0.888	0.889	0.877	0.895	0.897	0.853	0.892	0.894	0.405	0.896	0.911	0.91	0.955	0.909	0.908	0.894	0	0.017	0.032	0.897	0.9	0.452	0.436	0.885	0.949	0.902	0.883	0.881	0.881	0.881	0.979	0.9
CPNE-CWL-01	0.892	0.963	0.932	0.967	0.91	0.885	0.871	0.843	0.851	0.879	0.922	0.873	0.854	0.872	0.882	0.919	0.888	0.88	0.881	0.868	0.887	0.889	0.853	0.885	0.887	0.407	0.889	0.905	0.903	0.951	0.902	0.902	0.886	0.017	0	0.005	0.89	0.894	0.454	0.436	0.877	0.945	0.895	0.874	0.873	0.873	0.873	0.977	0.893
CPNE-J13-01	0.893	0.964	0.933	0.968	0.911	0.886	0.872	0.843	0.851	0.88	0.923	0.874	0.853	0.873	0.883	0.919	0.889	0.882	0.882	0.869	0.889	0.89	0.853	0.886	0.889	0.405	0.89	0.906	0.904	0.952	0.903	0.903	0.888	0.032	0.005	0	0.891	0.895	0.453	0.435	0.879	0.946	0.896	0.876	0.874	0.874	0.874	0.978	0.894
CTEP-TLS-01	0.835	0.936	0.93	0.963	0.915	0.88	0.872	0.793	0.789	0.872	0.934	0.872	0.799	0.874	0.862	0.902	0.882	0.875	0.879	0.876	0.882	0.861	0.793	0.877	0.898	0.882	0.881	0.905	0.902	0.955	0.902	0.87	0.893	0.897	0.89	0.891	0	0.904	0.877	0.873	0.863	0.952	0.892	0.873	0.87	0.87	0.87	0.982	0.905
CTET-E88-01	0.866	0.937	0.928	0.96	0.927	0.886	0.789	0.817	0.814	0.891	0.917	0.792	0.842	0.803	0.884	0.897	0.892	0.894	0.896	0.802	0.891	0.875	0.818	0.673	0.918	0.887	0.898	0.908	0.9	0.955	0.897	0.881	0.689	0.9	0.894	0.895	0.904	0	0.881	0.879	0.875	0.953	0.891	0.864	0.86	0.862	0.86	0.981	0.845
CTRA-MOP-01	0.878	0.96	0.924	0.964	0.898	0.871	0.855	0.846	0.854	0.863	0.911	0.858	0.851	0.855	0.866	0.906	0.872	0.865	0.865	0.853	0.871	0.875	0.855	0.871	0.874	0.418	0.874	0.892	0.891	0.947	0.889	0.89	0.873	0.452	0.454	0.453	0.877	0.881	0	0.177	0.863	0.941	0.881	0.859	0.856	0.856	0.855	0.974	0.879
CTRA-SVD-01	0.875	0.958	0.923	0.963	0.896	0.868	0.851	0.846	0.854	0.86	0.911	0.855	0.853	0.851	0.864	0.905	0.87	0.862	0.863	0.85	0.869	0.873	0.855	0.866	0.871	0.403	0.871	0.89	0.889	0.946	0.887	0.888	0.871	0.436	0.436	0.435	0.873	0.879	0.177	0	0.859	0.94	0.878	0.856	0.853	0.853	0.852	0.973	0.878
CVIO-472-01	0.828	0.931	0.921	0.962	0.934	0.844	0.879	0.655	0.641	0.778	0.924	0.877	0.664	0.876	0.831	0.874	0.821	0.754	0.748	0.872	0.83	0.915	0.644	0.89	0.817	0.87	0.848	0.881	0.894	0.959	0.89	0.835	0.877	0.885	0.877	0.879	0.863	0.875	0.863	0.859	0	0.958	0.885	0.805	0.802	0.794	0.8	0.979	0.894
DMEL-XXX-02	0.935	0.945	0.681	0.963	0.904	0.956	0.962	0.901	0.896	0.946	0.97	0.961	0.899	0.955	0.959	0.952	0.941	0.944	0.945	0.953	0.945	0.969	0.9	0.961	0.945	0.942	0.951	0.955	0.958	0.841	0.959	0.949	0.953	0.949	0.945	0.946	0.952	0.953	0.941	0.94	0.958	0	0.957	0.962	0.962	0.953	0.963	0.878	0.959
DRAD-XR1-01	0.858	0.932	0.94	0.958	0.931	0.882	0.871	0.811	0.809	0.886	0.936	0.872	0.812	0.875	0.876	0.882	0.894	0.889	0.894	0.878	0.893	0.921	0.81	0.901	0.905	0.887	0.894	0.885	0.894	0.958	0.894	0.884	0.89	0.902	0.895	0.896	0.892	0.891	0.881	0.878	0.885	0.957	0	0.891	0.887	0.888	0.887	0.981	0.904
ECOL-CFT-01	0.83	0.932	0.926	0.962	0.944	0.847	0.888	0.48	0.444	0.807	0.924	0.886	0.482	0.866	0.868	0.868	0.823	0.794	0.793	0.866	0.834	0.913	0.443	0.883	0.816	0.867	0.866	0.873	0.887	0.964	0.884	0.831	0.858	0.883	0.874	0.876	0.873	0.864	0.859	0.856	0.805	0.962	0.891	0	0.258	0.158	0.301	0.981	0.866
ECOL-EDL-01	0.829	0.931	0.926	0.962	0.943	0.848	0.886	0.468	0.43	0.816	0.924	0.884	0.466	0.868	0.864	0.865	0.822	0.803	0.798	0.863	0.833	0.912	0.43	0.882	0.815	0.865	0.866	0.873	0.887	0.965	0.883	0.831	0.857	0.881	0.873	0.874	0.87	0.86	0.856	0.853	0.802	0.962	0.887	0.258	0	0.114	0.049	0.979	0.867
ECOL-MG1-01	0.828	0.929	0.909	0.961	0.93	0.844	0.867	0.467	0.429	0.819	0.924	0.866	0.471	0.866	0.839	0.865	0.822	0.799	0.786	0.863	0.833	0.898	0.428	0.881	0.815	0.865	0.864	0.872	0.887	0.956	0.883	0.83	0.857	0.881	0.873	0.874	0.87	0.862	0.856	0.853	0.794	0.953	0.888	0.158	0.114	0	0.111	0.979	0.867
ECOL-RIM-01	0.829	0.931	0.927	0.962	0.944	0.848	0.886	0.466	0.429	0.815	0.923	0.884	0.465	0.867	0.868	0.865	0.821	0.802	0.797	0.863	0.832	0.912	0.428	0.882	0.815	0.864	0.866	0.872	0.886	0.965	0.882	0.83	0.857	0.881	0.873	0.874	0.87	0.86	0.855	0.852	0.8	0.963	0.887	0.301	0.049	0.111	0	0.979	0.867
ECUN-XXX-01	0.98	0.968	0.885	0.971	0.882	0.981	0.978	0.96	0.961	0.981	0.986	0.979	0.966	0.979	0.98	0.984	0.983	0.982	0.982	0.979	0.983	0.98	0.962	0.979	0.983	0.975	0.983	0.983	0.982	0.886	0.982	0.984	0.98	0.979	0.977	0.978	0.982	0.981	0.974	0.973	0.979	0.878	0.981	0.981	0.979	0.979	0.979	0	0.98
EFAE-V58-01	0.88	0.953	0.943	0.972	0.938	0.899	0.781	0.809	0.805	0.907	0.922	0.78	0.822	0.804	0.899	0.869	0.907	0.91	0.912	0.784	0.907	0.901	0.811	0.838	0.905	0.887	0.913	0.896	0.913	0.961	0.908	0.889	0.82	0.9	0.893	0.894	0.905	0.845	0.879	0.878	0.894	0.959	0.904	0.866	0.867	0.867	0.867	0.98	0
FNUC-ATC-01	0.874	0.948	0.931	0.963	0.927	0.883	0.833	0.813	0.806	0.889	0.925	0.834	0.82	0.838	0.883	0.904	0.891	0.891	0.893	0.842	0.891	0.871	0.808	0.827	0.915	0.888	0.899	0.903	0.903	0.954	0.901	0.877	0.815	0.901	0.894	0.895	0.893	0.82	0.882	0.88	0.873	0.953	0.896	0.857	0.86	0.857	0.86	0.983	0.859
GVIO-421-01	0.838	0.934	0.945	0.961	0.921	0.902	0.904	0.796	0.796	0.905	0.94	0.903	0.796	0.886	0.888	0.885	0.876	0.882	0.878	0.889	0.884	0.926	0.795	0.9	0.89	0.88	0.89	0.891	0.903	0.963	0.903	0.876	0.887	0.896	0.89	0.89	0.867	0.89	0.874	0.871	0.895	0.96	0.89	0.909	0.906	0.896	0.906	0.98	0.905
HALO-NRC-01	0.93	0.878	0.949	0.929	0.942	0.938	0.927	0.932	0.932	0.938	0.972	0.926	0.93	0.927	0.932	0.947	0.944	0.94	0.943	0.931	0.943	0.951	0.931	0.948	0.956	0.956	0.944	0.946	0.945	0.956	0.947	0.948	0.953	0.962	0.96	0.96	0.945	0.943	0.954	0.953	0.936	0.956	0.934	0.942	0.94	0.941	0.94	0.972	0.954
HHEP-449-01	0.858	0.953	0.937	0.971	0.93	0.885	0.879	0.804	0.802	0.875	0.939	0.879	0.81	0.879	0.877	0.92	0.888	0.878	0.883	0.881	0.888	0.895	0.803	0.887	0.904	0.898	0.892	0.917	0.915	0.961	0.913	0.696	0.904	0.911	0.904	0.905	0.894	0.908	0.893	0.891	0.871	0.958	0.908	0.868	0.865	0.867	0.865	0.987	0.913
HINF-KW2-01	0.872	0.947	0.898	0.962	0.9	0.82	0.83	0.582	0.578	0.773	0.933	0.832	0.605	0.83	0.817	0.891	0.824	0.778	0.784	0.832	0.824	0.858	0.58	0.854	0.826	0.877	0.839	0.874	0.869	0.943	0.865	0.862	0.851	0.892	0.884	0.886	0.869	0.873	0.87	0.867	0.751	0.939	0.868	0.571	0.57	0.567	0.563	0.98	0.863
HPYL-266-01	0.872	0.954	0.936	0.968	0.927	0.881	0.874	0.811	0.809	0.875	0.936	0.873	0.819	0.874	0.873	0.926	0.881	0.877	0.879	0.876	0.882	0.895	0.812	0.881	0.894	0.901	0.886	0.913	0.913	0.959	0.911	0.746	0.893	0.914	0.907	0.909	0.891	0.899	0.896	0.893	0.867	0.955	0.9	0.86	0.859	0.861	0.859	0.984	0.905
HPYL-J99-01	0.875	0.952	0.933	0.966	0.923	0.875	0.868	0.809	0.807	0.868	0.933	0.867	0.818	0.868	0.867	0.921	0.875	0.871	0.873	0.868	0.875	0.89	0.811	0.875	0.889	0.9	0.88	0.908	0.908	0.957	0.905	0.732	0.889	0.914	0.908	0.909	0.886	0.894	0.895	0.892	0.86	0.953	0.897	0.854	0.853	0.854	0.852	0.983	0.901
HSAP-XXX-03	0.928	0.94	0.803	0.96	0.9	0.95	0.956	0.892	0.89	0.941	0.967	0.955	0.891	0.949	0.953	0.946	0.933	0.938	0.94	0.948	0.938	0.965	0.892	0.956	0.938	0.938	0.943	0.949	0.953	0.879	0.953	0.944	0.947	0.944	0.94	0.941	0.946	0.947	0.935	0.933	0.951	0.782	0.949	0.956	0.955	0.947	0.955	0.872	0.954
LINN-CLI-01	0.851	0.941	0.932	0.968	0.924	0.878	0.702	0.775	0.776	0.885	0.915	0.702	0.792	0.73	0.877	0.862	0.886	0.888	0.891	0.699	0.886	0.886	0.774	0.808	0.894	0.877	0.894	0.886	0.903	0.955	0.888	0.87	0.818	0.892	0.885	0.886	0.888	0.83	0.869	0.867	0.869	0.953	0.881	0.846	0.848	0.847	0.848	0.98	0.729
LINT-566-01	0.848	0.94	0.959	0.97	0.953	0.931	0.93	0.793	0.791	0.933	0.918	0.929	0.803	0.905	0.921	0.909	0.899	0.908	0.898	0.909	0.904	0.938	0.791	0.908	0.896	0.88	0.909	0.913	0.925	0.971	0.923	0.871	0.904	0.895	0.888	0.889	0.885	0.894	0.875	0.871	0.908	0.97	0.921	0.933	0.933	0.915	0.932	0.982	0.925
LLAC-IL1-01	0.886	0.952	0.929	0.965	0.92	0.88	0.771	0.802	0.803	0.89	0.931	0.768	0.813	0.793	0.883	0.871	0.888	0.893	0.897	0.778	0.888	0.882	0.802	0.821	0.915	0.893	0.896	0.888	0.885	0.954	0.881	0.891	0.835	0.907	0.9	0.901	0.91	0.864	0.886	0.883	0.874	0.952	0.887	0.855	0.854	0.855	0.854	0.982	0.698
LMON-EGD-01	0.85	0.941	0.927	0.967	0.918	0.871	0.688	0.776	0.775	0.878	0.915	0.686	0.792	0.715	0.87	0.862	0.88	0.882	0.885	0.688	0.88	0.879	0.774	0.796	0.894	0.876	0.887	0.884	0.884	0.953	0.88	0.869	0.816	0.892	0.884	0.885	0.887	0.83	0.869	0.866	0.861	0.95	0.874	0.835	0.838	0.835	0.838	0.98	0.716
LPLA-WCF-01	0.884	0.953	0.936	0.974	0.932	0.894	0.787	0.809	0.809	0.899	0.927	0.787	0.818	0.806	0.891	0.862	0.9	0.901	0.905	0.788	0.9	0.9	0.812	0.836	0.911	0.888	0.903	0.896	0.911	0.958	0.892	0.891	0.85	0.903	0.897	0.897	0.906	0.869	0.882	0.879	0.886	0.956	0.896	0.864	0.865	0.865	0.865	0.982	0.734
MACE-C2A-01	0.894	0.799	0.956	0.932	0.953	0.939	0.932	0.912	0.91	0.947	0.968	0.932	0.915	0.928	0.931	0.937	0.933	0.936	0.938	0.932	0.938	0.94	0.911	0.921	0.945	0.947	0.948	0.94	0.946	0.965	0.943	0.926	0.927	0.956	0.953	0.954	0.912	0.917	0.949	0.946	0.944	0.966	0.94	0.94	0.942	0.942	0.94	0.965	0.945
MBOV-AF2-01	0.87	0.938	0.944	0.962	0.936	0.902	0.904	0.816	0.814	0.903	0.945	0.905	0.814	0.905	0.884	0.821	0.886	0.906	0.89	0.906	0.892	0.934	0.811	0.915	0.902	0.896	0.902	0.743	0.777	0.956	0.778	0.895	0.906	0.909	0.902	0.903	0.891	0.906	0.889	0.887	0.906	0.957	0.898	0.911	0.91	0.91	0.91	0.981	0.913
MGAL-RLO-01	0.901	0.964	0.937	0.97	0.919	0.9	0.846	0.892	0.895	0.902	0.91	0.845	0.906	0.85	0.899	0.901	0.899	0.903	0.902	0.849	0.898	0.893	0.895	0.861	0.904	0.921	0.908	0.9	0.899	0.948	0.9	0.902	0.864	0.919	0.919	0.919	0.901	0.881	0.919	0.92	0.892	0.948	0.897	0.888	0.887	0.888	0.887	0.974	0.852
MGEN-G37-01	0.869	0.955	0.919	0.963	0.899	0.87	0.803	0.893	0.89	0.872	0.876	0.806	0.894	0.81	0.871	0.876	0.869	0.873	0.873	0.806	0.867	0.864	0.889	0.822	0.871	0.896	0.876	0.871	0.872	0.934	0.869	0.871	0.823	0.894	0.894	0.894	0.869	0.845	0.894	0.895	0.863	0.933	0.866	0.861	0.856	0.855	0.856	0.966	0.812
MJAN-DSM-01	0.912	0.814	0.941	0.908	0.931	0.946	0.934	0.932	0.93	0.949	0.976	0.934	0.933	0.936	0.937	0.96	0.949	0.95	0.952	0.936	0.949	0.939	0.928	0.925	0.961	0.965	0.949	0.955	0.954	0.95	0.954	0.943	0.939	0.971	0.969	0.969	0.933	0.941	0.965	0.964	0.944	0.947	0.947	0.94	0.939	0.939	0.938	0.971	0.957
MKAN-AV1-01	0.925	0.835	0.946	0.899	0.931	0.951	0.944	0.943	0.943	0.95	0.983	0.944	0.942	0.942	0.943	0.964	0.953	0.951	0.954	0.945	0.953	0.955	0.941	0.942	0.966	0.968	0.954	0.957	0.956	0.952	0.956	0.957	0.954	0.974	0.972	0.972	0.943	0.958	0.968	0.967	0.949	0.949	0.949	0.947	0.946	0.946	0.946	0.971	0.964
MLEP-XTN-01	0.893	0.952	0.929	0.958	0.906	0.865	0.858	0.829	0.83	0.87	0.95	0.86	0.837	0.858	0.86	0.841	0.873	0.872	0.876	0.858	0.873	0.898	0.828	0.878	0.901	0.906	0.873	0.719	0.703	0.945	0.704	0.916	0.891	0.917	0.912	0.912	0.888	0.906	0.9	0.898	0.867	0.944	0.869	0.874	0.872	0.87	0.872	0.984	0.894
MLOT-MAF-01	0.837	0.927	0.936	0.958	0.942	0.646	0.895	0.746	0.741	0.806	0.932	0.893	0.743	0.874	0.73	0.87	0.556	0.792	0.77	0.879	0.582	0.928	0.744	0.897	0.855	0.875	0.767	0.88	0.885	0.96	0.882	0.857	0.889	0.89	0.882	0.884	0.868	0.883	0.868	0.866	0.834	0.959	0.878	0.872	0.868	0.844	0.871	0.98	0.896
MMAZ-GO1-01	0.899	0.801	0.951	0.933	0.944	0.938	0.925	0.917	0.915	0.942	0.968	0.923	0.92	0.927	0.926	0.939	0.937	0.944	0.947	0.932	0.941	0.933	0.917	0.921	0.947	0.95	0.947	0.943	0.948	0.961	0.948	0.928	0.93	0.958	0.955	0.956	0.918	0.92	0.95	0.949	0.937	0.96	0.943	0.936	0.936	0.937	0.936	0.966	0.948
MMUS-XXX-02	0.929	0.941	0.806	0.961	0.904	0.95	0.956	0.894	0.89	0.934	0.968	0.956	0.891	0.949	0.953	0.946	0.934	0.932	0.936	0.948	0.939	0.965	0.893	0.957	0.939	0.938	0.944	0.949	0.953	0.881	0.953	0.945	0.948	0.944	0.94	0.941	0.947	0.947	0.934	0.933	0.952	0.785	0.95	0.958	0.959	0.949	0.96	0.874	0.954
MPEN-HF2-01	0.92	0.969	0.945	0.973	0.933	0.915	0.867	0.882	0.882	0.921	0.928	0.866	0.898	0.867	0.915	0.918	0.92	0.922	0.923	0.867	0.919	0.905	0.885	0.878	0.922	0.937	0.922	0.916	0.915	0.957	0.914	0.92	0.878	0.94	0.939	0.94	0.92	0.895	0.933	0.932	0.911	0.957	0.922	0.897	0.898	0.9	0.897	0.979	0.872
MPNE-M12-01	0.908	0.968	0.944	0.972	0.929	0.908	0.859	0.901	0.905	0.908	0.915	0.858	0.915	0.863	0.907	0.911	0.907	0.909	0.909	0.861	0.906	0.9	0.908	0.875	0.909	0.927	0.911	0.907	0.908	0.955	0.907	0.909	0.871	0.925	0.925	0.925	0.905	0.893	0.926	0.926	0.9	0.953	0.903	0.893	0.892	0.891	0.892	0.977	0.861
MPUL-UAB-01	0.903	0.963	0.938	0.97	0.926	0.9	0.841	0.887	0.89	0.904	0.907	0.84	0.907	0.842	0.902	0.901	0.9	0.906	0.905	0.84	0.899	0.895	0.892	0.857	0.905	0.925	0.909	0.899	0.901	0.952	0.897	0.902	0.856	0.925	0.925	0.925	0.9	0.877	0.924	0.925	0.896	0.949	0.9	0.882	0.88	0.88	0.88	0.976	0.847
MTHE-DEL-01	0.914	0.818	0.938	0.906	0.925	0.935	0.925	0.936	0.935	0.939	0.977	0.925	0.934	0.927	0.924	0.954	0.942	0.94	0.943	0.931	0.942	0.933	0.934	0.918	0.958	0.961	0.942	0.947	0.943	0.947	0.944	0.946	0.937	0.968	0.966	0.966	0.921	0.94	0.961	0.961	0.93	0.944	0.936	0.935	0.934	0.932	0.933	0.97	0.95
MTUB-CDC-01	0.87	0.938	0.949	0.962	0.94	0.909	0.912	0.816	0.814	0.911	0.944	0.912	0.814	0.898	0.894	0.822	0.887	0.89	0.891	0.9	0.893	0.94	0.811	0.915	0.902	0.896	0.902	0.744	0.777	0.96	0.779	0.895	0.906	0.908	0.902	0.903	0.891	0.906	0.889	0.887	0.913	0.96	0.898	0.917	0.916	0.917	0.916	0.981	0.914
MTUB-H37-01	0.87	0.938	0.944	0.962	0.935	0.901	0.905	0.816	0.814	0.903	0.945	0.904	0.815	0.905	0.884	0.822	0.885	0.906	0.89	0.906	0.892	0.934	0.811	0.915	0.902	0.896	0.901	0.745	0.777	0.956	0.779	0.896	0.906	0.908	0.902	0.903	0.891	0.906	0.889	0.887	0.906	0.957	0.898	0.907	0.906	0.909	0.906	0.981	0.914
NCRA-XX3-01	0.929	0.943	0.927	0.963	0.924	0.947	0.954	0.886	0.887	0.937	0.971	0.953	0.884	0.946	0.951	0.94	0.933	0.935	0.936	0.944	0.938	0.963	0.885	0.953	0.942	0.944	0.942	0.947	0.948	0.932	0.948	0.941	0.949	0.951	0.948	0.949	0.946	0.95	0.943	0.941	0.949	0.926	0.947	0.956	0.956	0.946	0.957	0.887	0.956
NEQU-N4M-01	0.951	0.84	0.933	0.866	0.92	0.969	0.96	0.977	0.975	0.969	0.972	0.96	0.978	0.958	0.966	0.974	0.969	0.97	0.97	0.961	0.969	0.968	0.977	0.962	0.971	0.978	0.971	0.972	0.973	0.932	0.972	0.971	0.961	0.978	0.978	0.978	0.964	0.959	0.978	0.978	0.967	0.93	0.966	0.968	0.966	0.966	0.966	0.938	0.967
NEUR-718-01	0.844	0.949	0.92	0.968	0.918	0.839	0.88	0.672	0.666	0.747	0.931	0.878	0.693	0.877	0.816	0.9	0.844	0.751	0.762	0.881	0.842	0.894	0.666	0.893	0.83	0.877	0.838	0.907	0.901	0.954	0.904	0.863	0.907	0.892	0.884	0.886	0.882	0.901	0.87	0.866	0.747	0.949	0.895	0.796	0.792	0.792	0.79	0.982	0.915
NMEN-MC5-01	0.859	0.958	0.919	0.967	0.909	0.84	0.866	0.683	0.674	0.753	0.939	0.866	0.688	0.866	0.837	0.899	0.843	0.759	0.764	0.867	0.843	0.883	0.674	0.884	0.851	0.88	0.847	0.894	0.891	0.95	0.888	0.855	0.893	0.895	0.888	0.89	0.885	0.908	0.873	0.869	0.682	0.946	0.887	0.775	0.773	0.773	0.771	0.983	0.898
NMEN-Z24-01	0.858	0.958	0.919	0.968	0.91	0.841	0.865	0.68	0.673	0.751	0.939	0.865	0.687	0.867	0.837	0.899	0.843	0.76	0.764	0.866	0.843	0.883	0.672	0.884	0.849	0.879	0.849	0.895	0.891	0.95	0.889	0.855	0.893	0.894	0.887	0.888	0.886	0.907	0.872	0.869	0.678	0.947	0.887	0.777	0.775	0.774	0.772	0.982	0.898
NOST-PCC-01	0.831	0.928	0.952	0.961	0.927	0.889	0.899	0.789	0.79	0.89	0.934	0.896	0.783	0.879	0.906	0.883	0.878	0.88	0.878	0.883	0.884	0.929	0.79	0.892	0.885	0.879	0.897	0.89	0.903	0.969	0.901	0.869	0.88	0.894	0.886	0.887	0.859	0.88	0.872	0.868	0.892	0.967	0.886	0.912	0.911	0.893	0.912	0.978	0.902
OIHE-HET-01	0.836	0.926	0.926	0.959	0.921	0.869	0.668	0.765	0.761	0.874	0.907	0.672	0.78	0.654	0.869	0.862	0.873	0.877	0.871	0.663	0.88	0.892	0.763	0.823	0.885	0.867	0.89	0.876	0.887	0.951	0.882	0.858	0.812	0.883	0.875	0.876	0.882	0.812	0.86	0.858	0.87	0.949	0.883	0.858	0.859	0.857	0.859	0.979	0.794
PABY-GE5-01	0.915	0.8	0.925	0.857	0.92	0.927	0.906	0.939	0.937	0.929	0.972	0.906	0.94	0.909	0.917	0.953	0.935	0.931	0.935	0.912	0.935	0.93	0.938	0.915	0.948	0.96	0.938	0.946	0.941	0.939	0.941	0.948	0.926	0.968	0.965	0.966	0.925	0.926	0.961	0.96	0.926	0.936	0.925	0.923	0.921	0.92	0.921	0.965	0.938
PAER-IM2-01	0.926	0.879	0.954	0.875	0.948	0.953	0.947	0.946	0.944	0.953	0.981	0.947	0.941	0.947	0.947	0.957	0.956	0.954	0.956	0.95	0.956	0.964	0.943	0.955	0.965	0.965	0.958	0.962	0.961	0.96	0.961	0.954	0.963	0.97	0.968	0.968	0.956	0.958	0.964	0.964	0.951	0.959	0.951	0.952	0.952	0.952	0.952	0.97	0.968
PAER-PAO-01	0.82	0.924	0.917	0.958	0.93	0.814	0.884	0.617	0.6	0.748	0.924	0.882	0.624	0.866	0.81	0.87	0.786	0.733	0.735	0.864	0.799	0.919	0.601	0.888	0.788	0.863	0.826	0.872	0.876	0.955	0.873	0.829	0.875	0.879	0.871	0.873	0.86	0.871	0.854	0.852	0.75	0.954	0.872	0.801	0.793	0.752	0.798	0.978	0.892
PFAL-3D7-01	0.952	0.965	0.927	0.975	0.918	0.977	0.976	0.904	0.901	0.976	0.969	0.976	0.913	0.972	0.984	0.968	0.97	0.973	0.971	0.972	0.971	0.981	0.904	0.971	0.962	0.95	0.976	0.973	0.977	0.93	0.976	0.961	0.965	0.955	0.952	0.953	0.966	0.964	0.947	0.946	0.977	0.924	0.976	0.984	0.978	0.974	0.984	0.911	0.972
PGIN-W83-01	0.894	0.96	0.932	0.972	0.931	0.9	0.884	0.833	0.829	0.901	0.937	0.886	0.842	0.887	0.896	0.919	0.903	0.903	0.905	0.889	0.903	0.663	0.835	0.889	0.914	0.895	0.902	0.917	0.914	0.957	0.914	0.904	0.889	0.908	0.902	0.903	0.879	0.895	0.889	0.887	0.891	0.955	0.909	0.883	0.882	0.88	0.882	0.985	0.904
PHOR-OT3-01	0.923	0.845	0.941	0.883	0.94	0.944	0.93	0.948	0.944	0.947	0.972	0.93	0.949	0.93	0.937	0.956	0.951	0.949	0.951	0.934	0.951	0.948	0.946	0.936	0.966	0.964	0.955	0.96	0.956	0.951	0.956	0.954	0.943	0.97	0.967	0.968	0.946	0.943	0.964	0.964	0.945	0.949	0.944	0.942	0.941	0.941	0.941	0.968	0.951
PIRE-ST1-01	0.856	0.941	0.969	0.968	0.967	0.904	0.915	0.812	0.81	0.905	0.939	0.914	0.817	0.897	0.94	0.896	0.893	0.898	0.891	0.9	0.899	0.924	0.808	0.91	0.901	0.878	0.905	0.9	0.911	0.979	0.911	0.885	0.902	0.892	0.885	0.886	0.882	0.895	0.871	0.868	0.906	0.977	0.91	0.918	0.918	0.899	0.92	0.979	0.917
PLUM-TO1-01	0.841	0.94	0.932	0.967	0.943	0.886	0.9	0.476	0.443	0.858	0.925	0.899	0.472	0.876	0.881	0.876	0.841	0.818	0.811	0.876	0.85	0.923	0.445	0.892	0.813	0.866	0.877	0.885	0.897	0.964	0.891	0.84	0.873	0.881	0.873	0.875	0.878	0.876	0.858	0.854	0.812	0.963	0.898	0.667	0.668	0.631	0.667	0.98	0.887
PMAR-MED-01	0.873	0.951	0.929	0.965	0.866	0.872	0.863	0.801	0.797	0.878	0.945	0.863	0.803	0.861	0.865	0.914	0.879	0.88	0.882	0.865	0.878	0.894	0.798	0.876	0.893	0.899	0.881	0.901	0.896	0.949	0.895	0.894	0.888	0.911	0.905	0.906	0.88	0.898	0.894	0.891	0.871	0.944	0.888	0.875	0.87	0.872	0.87	0.982	0.901
PMAR-MIT-01	0.869	0.96	0.938	0.969	0.892	0.888	0.886	0.812	0.81	0.885	0.948	0.887	0.804	0.883	0.878	0.904	0.893	0.888	0.89	0.887	0.893	0.91	0.81	0.901	0.905	0.893	0.892	0.912	0.908	0.958	0.907	0.893	0.907	0.907	0.9	0.901	0.893	0.918	0.888	0.885	0.882	0.954	0.896	0.888	0.885	0.886	0.884	0.985	0.916
PMAR-SS1-01	0.874	0.956	0.935	0.968	0.88	0.884	0.874	0.807	0.801	0.885	0.946	0.876	0.805	0.873	0.876	0.914	0.887	0.886	0.888	0.876	0.887	0.903	0.8	0.888	0.901	0.896	0.888	0.906	0.905	0.953	0.903	0.895	0.897	0.909	0.902	0.903	0.888	0.908	0.89	0.887	0.879	0.95	0.896	0.882	0.879	0.879	0.879	0.984	0.909
PMUL-PM7-01	0.86	0.945	0.9	0.96	0.906	0.825	0.836	0.569	0.559	0.778	0.932	0.836	0.582	0.837	0.823	0.887	0.831	0.783	0.791	0.84	0.831	0.865	0.562	0.862	0.839	0.872	0.845	0.878	0.875	0.946	0.871	0.85	0.861	0.887	0.879	0.88	0.876	0.882	0.864	0.862	0.76	0.941	0.872	0.583	0.581	0.58	0.58	0.983	0.868
PPUT-KT2-01	0.827	0.927	0.918	0.961	0.933	0.817	0.891	0.627	0.612	0.758	0.927	0.889	0.63	0.87	0.814	0.873	0.796	0.743	0.743	0.87	0.808	0.922	0.614	0.893	0.8	0.868	0.835	0.875	0.878	0.957	0.877	0.831	0.879	0.884	0.876	0.878	0.863	0.875	0.86	0.857	0.773	0.956	0.878	0.809	0.8	0.762	0.787	0.979	0.895
PSYR-DC3-01	0.831	0.931	0.925	0.963	0.938	0.813	0.892	0.631	0.612	0.778	0.927	0.891	0.634	0.874	0.825	0.873	0.803	0.762	0.76	0.871	0.815	0.923	0.613	0.891	0.8	0.869	0.837	0.877	0.882	0.962	0.879	0.837	0.88	0.885	0.877	0.879	0.866	0.876	0.862	0.859	0.78	0.96	0.88	0.812	0.803	0.767	0.809	0.98	0.897
RCON-MAL-01	0.903	0.966	0.928	0.974	0.916	0.826	0.886	0.815	0.819	0.859	0.936	0.886	0.821	0.893	0.817	0.929	0.823	0.86	0.863	0.889	0.823	0.903	0.824	0.901	0.876	0.902	0.828	0.92	0.915	0.948	0.915	0.902	0.904	0.913	0.907	0.908	0.899	0.912	0.895	0.893	0.858	0.942	0.91	0.866	0.865	0.864	0.865	0.983	0.91
RPRO-MAD-01	0.849	0.949	0.892	0.962	0.872	0.746	0.833	0.814	0.82	0.794	0.902	0.833	0.821	0.841	0.731	0.893	0.735	0.795	0.798	0.837	0.735	0.859	0.824	0.854	0.81	0.883	0.741	0.878	0.874	0.922	0.873	0.85	0.856	0.882	0.882	0.882	0.848	0.868	0.882	0.883	0.792	0.912	0.866	0.805	0.803	0.803	0.803	0.972	0.865
RSOL-XXX-01	0.831	0.931	0.93	0.96	0.939	0.84	0.896	0.675	0.668	0.712	0.93	0.895	0.681	0.877	0.811	0.873	0.804	0.684	0.676	0.877	0.816	0.928	0.67	0.897	0.82	0.871	0.836	0.882	0.885	0.961	0.884	0.846	0.889	0.888	0.881	0.882	0.865	0.884	0.864	0.861	0.746	0.959	0.879	0.83	0.832	0.805	0.831	0.98	0.902
SAGA-260-01	0.895	0.953	0.933	0.965	0.926	0.882	0.77	0.816	0.814	0.892	0.931	0.767	0.829	0.792	0.886	0.88	0.887	0.894	0.897	0.778	0.887	0.886	0.816	0.821	0.917	0.894	0.898	0.887	0.887	0.957	0.884	0.897	0.822	0.906	0.899	0.9	0.903	0.854	0.886	0.884	0.878	0.954	0.887	0.856	0.856	0.855	0.856	0.983	0.696
SAGA-NEM-01	0.895	0.952	0.931	0.964	0.923	0.88	0.764	0.815	0.813	0.89	0.931	0.761	0.828	0.788	0.883	0.879	0.885	0.892	0.894	0.773	0.885	0.884	0.815	0.815	0.918	0.894	0.896	0.885	0.885	0.956	0.881	0.897	0.816	0.906	0.899	0.9	0.901	0.85	0.886	0.884	0.874	0.953	0.884	0.854	0.854	0.853	0.854	0.983	0.692
SAUR-MU5-01	0.861	0.942	0.935	0.968	0.925	0.886	0.734	0.78	0.778	0.891	0.924	0.73	0.791	0.756	0.886	0.878	0.892	0.893	0.897	0.734	0.892	0.896	0.781	0.841	0.899	0.877	0.902	0.887	0.888	0.955	0.885	0.873	0.845	0.894	0.886	0.887	0.899	0.853	0.872	0.868	0.88	0.954	0.886	0.866	0.864	0.865	0.863	0.98	0.796
SAUR-MW2-01	0.861	0.942	0.934	0.968	0.923	0.885	0.729	0.78	0.777	0.889	0.924	0.726	0.79	0.752	0.885	0.877	0.891	0.892	0.896	0.731	0.891	0.896	0.78	0.839	0.898	0.877	0.901	0.887	0.886	0.954	0.884	0.872	0.847	0.893	0.885	0.886	0.898	0.853	0.871	0.868	0.879	0.953	0.884	0.865	0.863	0.864	0.862	0.98	0.796
SAUR-N13-01	0.86	0.942	0.932	0.961	0.922	0.882	0.722	0.78	0.777	0.886	0.924	0.719	0.791	0.746	0.881	0.878	0.888	0.888	0.893	0.724	0.888	0.892	0.78	0.835	0.898	0.877	0.898	0.887	0.884	0.954	0.881	0.872	0.843	0.893	0.886	0.886	0.898	0.853	0.871	0.868	0.876	0.952	0.881	0.861	0.859	0.86	0.858	0.98	0.792
SAVE-XXX-01	0.852	0.923	0.949	0.955	0.949	0.865	0.888	0.802	0.802	0.86	0.935	0.886	0.802	0.866	0.89	0.785	0.857	0.853	0.834	0.864	0.866	0.927	0.8	0.89	0.892	0.884	0.878	0.766	0.782	0.964	0.785	0.877	0.879	0.9	0.893	0.894	0.878	0.881	0.878	0.876	0.881	0.964	0.864	0.9	0.897	0.876	0.9	0.98	0.891
SCER-S28-01	0.932	0.949	0.887	0.967	0.883	0.959	0.96	0.881	0.884	0.956	0.969	0.96	0.886	0.953	0.968	0.945	0.948	0.952	0.951	0.953	0.951	0.97	0.882	0.958	0.948	0.942	0.957	0.95	0.957	0.892	0.955	0.942	0.953	0.95	0.947	0.947	0.95	0.954	0.942	0.94	0.959	0.882	0.959	0.963	0.963	0.954	0.964	0.886	0.96
SCOE-A32-01	0.854	0.924	0.949	0.955	0.95	0.861	0.885	0.802	0.801	0.854	0.935	0.884	0.801	0.863	0.891	0.782	0.853	0.846	0.827	0.86	0.863	0.926	0.8	0.89	0.891	0.884	0.878	0.764	0.779	0.967	0.777	0.876	0.877	0.9	0.893	0.894	0.878	0.88	0.878	0.875	0.879	0.966	0.864	0.899	0.897	0.874	0.9	0.979	0.888
SENT-CT1-02	0.83	0.932	0.923	0.963	0.94	0.869	0.886	0.469	0.43	0.841	0.924	0.885	0.472	0.871	0.864	0.868	0.83	0.805	0.801	0.866	0.839	0.913	0.429	0.883	0.812	0.865	0.869	0.875	0.893	0.963	0.886	0.832	0.857	0.881	0.872	0.874	0.869	0.865	0.857	0.854	0.797	0.961	0.89	0.404	0.41	0.347	0.409	0.979	0.868
SENT-LT2-01	0.829	0.93	0.916	0.963	0.935	0.856	0.876	0.467	0.428	0.827	0.923	0.876	0.469	0.868	0.85	0.866	0.825	0.799	0.797	0.864	0.835	0.905	0.428	0.881	0.813	0.864	0.866	0.873	0.889	0.959	0.884	0.831	0.854	0.88	0.871	0.873	0.868	0.861	0.856	0.852	0.795	0.957	0.889	0.355	0.354	0.328	0.353	0.979	0.864
SENT-TY2-01	0.831	0.932	0.916	0.963	0.935	0.858	0.876	0.468	0.429	0.826	0.924	0.874	0.471	0.871	0.852	0.867	0.83	0.805	0.801	0.866	0.84	0.904	0.428	0.883	0.815	0.865	0.869	0.876	0.893	0.96	0.887	0.832	0.857	0.88	0.872	0.874	0.869	0.865	0.857	0.853	0.799	0.958	0.89	0.35	0.359	0.352	0.361	0.979	0.868
SFLE-301-01	0.835	0.933	0.914	0.964	0.936	0.849	0.888	0.479	0.44	0.845	0.925	0.882	0.48	0.875	0.853	0.87	0.83	0.812	0.807	0.872	0.84	0.905	0.44	0.887	0.817	0.867	0.872	0.877	0.891	0.963	0.889	0.837	0.864	0.883	0.875	0.877	0.873	0.872	0.859	0.856	0.814	0.96	0.894	0.201	0.193	0.228	0.166	0.98	0.876
SFLE-457-01	0.834	0.933	0.908	0.964	0.934	0.839	0.878	0.474	0.438	0.83	0.925	0.873	0.476	0.875	0.843	0.869	0.832	0.835	0.809	0.877	0.841	0.899	0.436	0.887	0.819	0.866	0.873	0.876	0.892	0.959	0.889	0.837	0.864	0.883	0.875	0.876	0.873	0.872	0.858	0.855	0.806	0.957	0.895	0.163	0.146	0.133	0.117	0.98	0.876
SMEL-102-01	0.838	0.926	0.925	0.958	0.935	0.559	0.895	0.747	0.745	0.789	0.93	0.892	0.745	0.868	0.714	0.869	0.565	0.777	0.779	0.876	0.59	0.924	0.746	0.896	0.858	0.874	0.777	0.879	0.882	0.956	0.882	0.85	0.884	0.89	0.883	0.884	0.871	0.88	0.866	0.864	0.839	0.953	0.877	0.865	0.862	0.835	0.866	0.981	0.894
SMUT-UA1-01	0.889	0.944	0.927	0.961	0.916	0.874	0.761	0.81	0.808	0.88	0.934	0.757	0.825	0.779	0.873	0.876	0.88	0.883	0.885	0.764	0.88	0.879	0.812	0.803	0.903	0.898	0.886	0.881	0.88	0.952	0.878	0.895	0.824	0.91	0.904	0.905	0.893	0.851	0.892	0.891	0.866	0.948	0.878	0.847	0.849	0.848	0.849	0.981	0.696
SONE-MR1-01	0.834	0.937	0.924	0.967	0.942	0.883	0.907	0.569	0.553	0.861	0.925	0.904	0.588	0.883	0.877	0.885	0.849	0.827	0.814	0.887	0.857	0.92	0.553	0.898	0.813	0.871	0.862	0.888	0.9	0.965	0.902	0.834	0.877	0.887	0.879	0.881	0.872	0.873	0.863	0.86	0.811	0.963	0.899	0.781	0.784	0.755	0.78	0.979	0.902
SPNE-TIG-01	0.895	0.951	0.934	0.964	0.925	0.887	0.782	0.81	0.81	0.895	0.931	0.78	0.824	0.793	0.889	0.88	0.893	0.897	0.898	0.787	0.893	0.886	0.812	0.825	0.919	0.894	0.9	0.894	0.892	0.958	0.889	0.895	0.822	0.908	0.901	0.902	0.906	0.863	0.888	0.885	0.881	0.954	0.887	0.861	0.862	0.862	0.862	0.982	0.719
SPNE-XR6-01	0.893	0.949	0.93	0.962	0.922	0.878	0.77	0.808	0.808	0.889	0.932	0.766	0.822	0.781	0.88	0.878	0.886	0.891	0.892	0.775	0.886	0.879	0.809	0.814	0.908	0.893	0.894	0.885	0.885	0.955	0.881	0.892	0.816	0.907	0.901	0.902	0.898	0.857	0.887	0.884	0.872	0.952	0.881	0.851	0.853	0.851	0.852	0.983	0.707
SPOM-XXX-01	0.928	0.948	0.842	0.964	0.836	0.964	0.963	0.877	0.877	0.966	0.968	0.964	0.877	0.952	0.961	0.942	0.943	0.948	0.947	0.951	0.946	0.968	0.877	0.956	0.946	0.94	0.953	0.948	0.954	0.853	0.952	0.94	0.951	0.949	0.945	0.946	0.947	0.952	0.938	0.936	0.957	0.835	0.955	0.964	0.962	0.951	0.963	0.877	0.957
SPYO-MGA-01	0.904	0.955	0.933	0.966	0.926	0.885	0.77	0.83	0.829	0.892	0.933	0.769	0.837	0.787	0.887	0.891	0.889	0.894	0.895	0.779	0.889	0.887	0.83	0.823	0.907	0.901	0.894	0.886	0.888	0.953	0.885	0.908	0.816	0.911	0.905	0.906	0.903	0.848	0.892	0.89	0.879	0.949	0.885	0.856	0.858	0.856	0.857	0.98	0.689
SPYO-SF3-01	0.904	0.951	0.928	0.963	0.922	0.877	0.756	0.829	0.83	0.885	0.932	0.753	0.838	0.773	0.879	0.885	0.881	0.887	0.888	0.763	0.881	0.878	0.83	0.812	0.901	0.901	0.888	0.879	0.88	0.95	0.878	0.909	0.803	0.912	0.905	0.906	0.896	0.839	0.892	0.89	0.869	0.946	0.877	0.847	0.848	0.846	0.848	0.979	0.668
SPYO-SSI-01	0.904	0.956	0.934	0.967	0.927	0.887	0.773	0.829	0.828	0.893	0.932	0.771	0.838	0.79	0.889	0.891	0.891	0.896	0.896	0.781	0.89	0.888	0.828	0.825	0.909	0.901	0.896	0.89	0.89	0.954	0.888	0.908	0.818	0.912	0.905	0.906	0.904	0.852	0.892	0.891	0.88	0.951	0.887	0.86	0.862	0.86	0.861	0.981	0.692
SPYO-XM3-01	0.904	0.955	0.933	0.966	0.927	0.885	0.773	0.829	0.828	0.893	0.932	0.771	0.837	0.788	0.888	0.89	0.889	0.895	0.896	0.781	0.889	0.886	0.827	0.825	0.908	0.9	0.895	0.888	0.888	0.953	0.886	0.907	0.819	0.911	0.904	0.905	0.903	0.851	0.891	0.889	0.88	0.95	0.887	0.858	0.859	0.857	0.859	0.981	0.691
SSOL-XP2-01	0.919	0.874	0.947	0.891	0.94	0.944	0.934	0.938	0.936	0.944	0.979	0.935	0.931	0.933	0.933	0.953	0.949	0.946	0.947	0.938	0.948	0.955	0.934	0.947	0.958	0.963	0.95	0.957	0.957	0.952	0.952	0.949	0.954	0.968	0.966	0.967	0.952	0.95	0.962	0.962	0.947	0.951	0.945	0.943	0.944	0.942	0.944	0.967	0.957
STOK-XX7-01	0.919	0.877	0.949	0.891	0.94	0.948	0.941	0.94	0.937	0.95	0.979	0.939	0.93	0.941	0.94	0.955	0.952	0.951	0.954	0.943	0.952	0.959	0.935	0.949	0.96	0.964	0.954	0.958	0.955	0.953	0.956	0.951	0.957	0.969	0.967	0.968	0.953	0.953	0.964	0.963	0.952	0.951	0.948	0.949	0.948	0.948	0.947	0.969	0.962
SYCC-WH8-01	0.866	0.951	0.942	0.97	0.896	0.891	0.891	0.816	0.81	0.891	0.947	0.892	0.805	0.889	0.882	0.903	0.898	0.894	0.896	0.892	0.898	0.916	0.81	0.908	0.905	0.893	0.896	0.909	0.911	0.961	0.912	0.889	0.915	0.906	0.9	0.9	0.891	0.912	0.888	0.885	0.884	0.956	0.9	0.894	0.89	0.891	0.889	0.984	0.921
SYNE-PCC-01	0.842	0.937	0.937	0.966	0.896	0.888	0.887	0.797	0.795	0.892	0.939	0.885	0.791	0.886	0.877	0.893	0.898	0.894	0.898	0.89	0.898	0.913	0.797	0.9	0.895	0.885	0.898	0.899	0.912	0.959	0.911	0.876	0.892	0.9	0.893	0.894	0.877	0.892	0.878	0.875	0.887	0.955	0.902	0.893	0.89	0.89	0.89	0.98	0.912
TACI-DSM-01	0.929	0.848	0.922	0.88	0.914	0.923	0.905	0.942	0.939	0.927	0.975	0.906	0.938	0.911	0.914	0.95	0.928	0.929	0.933	0.911	0.926	0.933	0.941	0.921	0.942	0.962	0.932	0.943	0.936	0.93	0.939	0.949	0.932	0.968	0.965	0.966	0.931	0.936	0.961	0.962	0.923	0.929	0.924	0.923	0.921	0.921	0.921	0.965	0.939
TELO-BP1-01	0.845	0.941	0.932	0.964	0.879	0.88	0.87	0.796	0.794	0.879	0.94	0.871	0.791	0.871	0.865	0.896	0.885	0.881	0.884	0.877	0.884	0.905	0.796	0.89	0.895	0.884	0.882	0.905	0.902	0.955	0.903	0.885	0.894	0.899	0.892	0.893	0.877	0.9	0.877	0.874	0.873	0.951	0.88	0.874	0.874	0.876	0.872	0.983	0.906
TMAR-MSB-01	0.834	0.902	0.918	0.932	0.913	0.86	0.819	0.798	0.796	0.866	0.924	0.82	0.824	0.811	0.856	0.894	0.871	0.869	0.872	0.821	0.871	0.867	0.798	0.809	0.897	0.895	0.881	0.897	0.889	0.949	0.887	0.884	0.834	0.908	0.902	0.903	0.871	0.841	0.889	0.886	0.856	0.944	0.865	0.853	0.851	0.851	0.851	0.981	0.861
TPAL-NIC-01	0.9	0.962	0.936	0.971	0.93	0.89	0.87	0.862	0.864	0.883	0.852	0.872	0.882	0.868	0.884	0.911	0.892	0.886	0.886	0.865	0.892	0.887	0.868	0.865	0.904	0.914	0.892	0.905	0.906	0.96	0.905	0.904	0.87	0.914	0.914	0.913	0.892	0.872	0.907	0.904	0.875	0.954	0.894	0.88	0.877	0.877	0.877	0.978	0.883
TTEN-MB4-01	0.821	0.913	0.927	0.949	0.919	0.874	0.782	0.766	0.762	0.877	0.907	0.784	0.794	0.775	0.865	0.872	0.88	0.881	0.884	0.786	0.88	0.876	0.767	0.756	0.896	0.872	0.884	0.894	0.893	0.951	0.89	0.862	0.793	0.889	0.882	0.883	0.875	0.779	0.866	0.863	0.865	0.949	0.871	0.86	0.857	0.857	0.857	0.982	0.845
TVOL-GSS-01	0.93	0.852	0.926	0.887	0.918	0.927	0.909	0.941	0.938	0.932	0.977	0.909	0.936	0.915	0.919	0.953	0.932	0.934	0.937	0.915	0.931	0.935	0.941	0.925	0.943	0.962	0.934	0.947	0.94	0.932	0.942	0.949	0.933	0.967	0.965	0.966	0.933	0.937	0.961	0.961	0.926	0.93	0.927	0.926	0.925	0.924	0.925	0.966	0.942
TWHI-TW0-01	0.86	0.94	0.917	0.948	0.886	0.838	0.819	0.858	0.859	0.839	0.91	0.822	0.869	0.817	0.836	0.778	0.841	0.84	0.842	0.818	0.84	0.859	0.86	0.839	0.857	0.895	0.845	0.751	0.745	0.937	0.742	0.873	0.846	0.897	0.896	0.896	0.854	0.862	0.896	0.898	0.836	0.932	0.838	0.838	0.835	0.835	0.835	0.976	0.844
TWHI-TWI-01	0.866	0.943	0.92	0.95	0.891	0.845	0.826	0.857	0.858	0.845	0.913	0.829	0.867	0.824	0.842	0.786	0.846	0.846	0.848	0.825	0.846	0.865	0.859	0.845	0.863	0.9	0.85	0.759	0.753	0.939	0.75	0.878	0.852	0.901	0.9	0.9	0.859	0.868	0.9	0.902	0.843	0.934	0.844	0.844	0.841	0.841	0.841	0.976	0.851
UURE-SV3-01	0.893	0.963	0.94	0.972	0.916	0.893	0.834	0.899	0.901	0.89	0.902	0.832	0.909	0.835	0.893	0.901	0.89	0.89	0.891	0.834	0.89	0.881	0.902	0.847	0.897	0.917	0.901	0.894	0.891	0.953	0.887	0.891	0.848	0.915	0.915	0.915	0.889	0.869	0.914	0.915	0.886	0.951	0.893	0.884	0.877	0.881	0.877	0.976	0.844
VCHO-N16-01	0.843	0.939	0.909	0.968	0.935	0.862	0.879	0.555	0.535	0.837	0.92	0.878	0.57	0.878	0.861	0.882	0.848	0.84	0.815	0.882	0.856	0.905	0.534	0.898	0.823	0.867	0.879	0.885	0.901	0.96	0.897	0.839	0.87	0.883	0.875	0.877	0.877	0.87	0.859	0.856	0.804	0.958	0.9	0.715	0.712	0.713	0.71	0.98	0.892
VPAR-RIM-01	0.837	0.933	0.913	0.964	0.937	0.866	0.884	0.548	0.524	0.844	0.918	0.884	0.565	0.867	0.864	0.875	0.837	0.814	0.812	0.873	0.847	0.915	0.525	0.887	0.812	0.862	0.868	0.881	0.897	0.96	0.892	0.83	0.862	0.88	0.871	0.873	0.872	0.865	0.856	0.852	0.807	0.958	0.896	0.742	0.741	0.709	0.741	0.979	0.885
WGLO-BRE-01	0.798	0.936	0.86	0.955	0.844	0.767	0.78	0.643	0.643	0.693	0.871	0.781	0.644	0.78	0.758	0.861	0.763	0.698	0.696	0.777	0.763	0.818	0.65	0.798	0.707	0.855	0.774	0.836	0.834	0.915	0.83	0.802	0.811	0.854	0.853	0.852	0.812	0.829	0.855	0.857	0.675	0.904	0.833	0.512	0.501	0.5	0.5	0.968	0.827
WSUC-740-01	0.833	0.934	0.925	0.961	0.925	0.86	0.861	0.798	0.795	0.845	0.936	0.859	0.808	0.858	0.843	0.915	0.867	0.849	0.857	0.863	0.867	0.883	0.796	0.872	0.896	0.891	0.865	0.906	0.902	0.959	0.901	0.681	0.889	0.905	0.898	0.9	0.87	0.89	0.886	0.883	0.841	0.956	0.889	0.842	0.84	0.839	0.839	0.985	0.908
XAXO-306-02	0.845	0.941	0.93	0.966	0.936	0.85	0.905	0.681	0.672	0.831	0.931	0.904	0.684	0.886	0.843	0.879	0.831	0.796	0.794	0.885	0.84	0.918	0.672	0.902	0.818	0.874	0.823	0.886	0.89	0.962	0.89	0.861	0.895	0.891	0.883	0.884	0.872	0.895	0.867	0.864	0.811	0.959	0.886	0.833	0.835	0.823	0.834	0.98	0.906
XCAM-AT3-01	0.846	0.941	0.929	0.966	0.932	0.845	0.901	0.681	0.672	0.823	0.932	0.899	0.683	0.887	0.834	0.881	0.833	0.831	0.796	0.884	0.842	0.915	0.673	0.903	0.819	0.875	0.822	0.886	0.891	0.96	0.891	0.862	0.895	0.891	0.883	0.885	0.874	0.895	0.868	0.865	0.818	0.957	0.887	0.827	0.83	0.828	0.829	0.98	0.907
XFAS-9A5-01	0.863	0.957	0.943	0.974	0.936	0.881	0.91	0.693	0.687	0.847	0.94	0.91	0.691	0.911	0.875	0.903	0.887	0.851	0.856	0.91	0.887	0.918	0.687	0.922	0.841	0.885	0.877	0.911	0.924	0.965	0.925	0.881	0.913	0.9	0.893	0.894	0.893	0.915	0.878	0.876	0.84	0.961	0.918	0.845	0.843	0.846	0.842	0.984	0.93
XFAS-XPD-01	0.863	0.96	0.922	0.968	0.911	0.841	0.877	0.692	0.687	0.794	0.94	0.876	0.691	0.878	0.833	0.904	0.847	0.798	0.803	0.878	0.847	0.889	0.688	0.895	0.84	0.885	0.833	0.904	0.897	0.952	0.897	0.882	0.901	0.9	0.893	0.894	0.888	0.917	0.878	0.875	0.782	0.947	0.888	0.789	0.788	0.789	0.786	0.984	0.905
YPES-CO9-01	0.837	0.94	0.916	0.966	0.935	0.845	0.877	0.471	0.437	0.823	0.923	0.873	0.464	0.874	0.843	0.871	0.831	0.829	0.8	0.878	0.841	0.904	0.436	0.89	0.815	0.864	0.872	0.881	0.896	0.96	0.891	0.835	0.87	0.881	0.873	0.874	0.878	0.875	0.856	0.853	0.797	0.958	0.894	0.51	0.547	0.565	0.544	0.98	0.88
YPES-KIM-01	0.837	0.94	0.921	0.967	0.938	0.853	0.883	0.48	0.445	0.832	0.924	0.88	0.475	0.874	0.851	0.872	0.832	0.812	0.807	0.874	0.842	0.909	0.446	0.89	0.816	0.866	0.873	0.883	0.897	0.961	0.891	0.836	0.871	0.882	0.874	0.875	0.879	0.874	0.858	0.854	0.807	0.96	0.894	0.541	0.573	0.589	0.57	0.98	0.881
[truncated: 99 more columns]
