# Supplementary material for: Detection of Genomic Idiosyncrasies Using Fuzzy Phylogenetic Profiles
Source: PLoS One. 2013 Jan 14;8(1):e52854. doi: 10.1371/journal.pone.0052854 (PMC3544837; doi:10.1371/journal.pone.0052854)
Supplement: File S3 — Software. Software application and documentation. (GZ) [file pone.0052854.s003.gz › FuzzyProfilesApp/averageGeneConservationTree]

((((((((HSAP-XXX-03:0.17211,MMUS-XXX-02:0.17289):0.22597,(AGAM-PES-01:0.33164,DMEL-XXX-02:0.34936):0.05503):0.02758,(CELE-XXX-01:0.43293,ECUN-XXX-01:0.45307):0.00267):0.00938,((NCRA-XX3-01:0.37339,SPOM-XXX-01:0.36961):0.02046,SCER-S28-01:0.39554):0.04471):0.01437,PFAL-3D7-01:0.4689):0.0078,ATHA-XXX-01:0.43592):0.0181,(((((TACI-DSM-01:0.20277,TVOL-GSS-01:0.20523):0.19837,(SSOL-XP2-01:0.27221,STOK-XX7-01:0.27479):0.14188):0.0214,(APER-XK1-01:0.44047,PAER-IM2-01:0.43453):0.00747):0.00262,(((PABY-GE5-01:0.14989,PHOR-OT3-01:0.16511):0.24244,NEQU-N4M-01:0.41656):0.01443,((((MJAN-DSM-01:0.38631,MTHE-DEL-01:0.38169):0.00705,MKAN-AV1-01:0.40045):0.01133,(MACE-C2A-01:0.1719,MMAZ-GO1-01:0.1721):0.22705):0.00559,AFUL-DSM-01:0.40409):0.00973):0.01564):0.01461,HALO-NRC-01:0.44887):0.02743):0.01184,(((((((((MGEN-G37-01:0.13701,MPNE-M12-01:0.17099):0.19258,MGAL-RLO-01:0.35642):0.02281,MPEN-HF2-01:0.39069):0.0123,UURE-SV3-01:0.38258):0.02282,MPUL-UAB-01:0.41236):0.01947,(((((((((SPYO-SSI-01:0.01951,SPYO-XM3-01:0.01849):0.03908,(SPYO-MGA-01:0.05148,SPYO-SF3-01:0.04452):0.00542):0.19065,(SAGA-260-01:0.07672,SAGA-NEM-01:0.07528):0.16985):0.03633,SMUT-UA1-01:0.27654):0.01365,(SPNE-TIG-01:0.05981,SPNE-XR6-01:0.05419):0.23888):0.05044,LLAC-IL1-01:0.34514):0.0032,EFAE-V58-01:0.35219):0.01658,LPLA-WCF-01:0.37018):0.03122,(((SAUR-MU5-01:0.01025,SAUR-N13-01:0.00775):0.03401,SAUR-MW2-01:0.04349):0.33544,(((BHAL-C12-01:0.32657,OIHE-HET-01:0.32743):0.00896,((BANT-AME-01:0.11861,BCER-579-01:0.11839):0.20158,BSUB-168-01:0.31842):0.01667):0.0159,(LINN-CLI-01:0.07056,LMON-EGD-01:0.06644):0.28816):0.01345):0.01195):0.0251):0.01239,((TMAR-MSB-01:0.39259,TTEN-MB4-01:0.38341):0.02008,(((CACE-ATC-01:0.33364,CTET-E88-01:0.33936):0.00829,CPER-X13-01:0.34321):0.06123,FNUC-ATC-01:0.41402):0.01248):0.00665):0.01081,(((((TWHI-TW0-01:0.01861,TWHI-TWI-01:0.02339):0.32655,(SAVE-XXX-01:0.23739,SCOE-A32-01:0.23661):0.12595):0.01196,((((MBOV-AF2-01:0.0156,MTUB-H37-01:0.0154):0.00977,MTUB-CDC-01:0.02723):0.13,MLEP-XTN-01:0.1445):0.2167,((CEFF-YS3-01:0.23095,CGLU-XXX-01:0.22905):0.05047,CDIP-129-01:0.27853):0.08952):0.01822):0.02124,BLON-NCC-01:0.40567):0.03727,DRAD-XR1-01:0.43665):0.00843):0.00251,((((((((NOST-PCC-01:0.28003,TELO-BP1-01:0.27797):0.02194,SYNE-PCC-01:0.30356):0.05519,(((PMAR-MIT-01:0.24256,SYCC-WH8-01:0.24444):0.01285,PMAR-SS1-01:0.25215):0.01282,PMAR-MED-01:0.25893):0.09885):0.01285,GVIO-421-01:0.37038):0.0655,AAEO-VF5-01:0.41003):0.00627,((((((((((((YPES-CO9-01:0.0298,YPES-KIM-01:0.0342):0.23317,(((((SFLE-301-01:0.02455,SFLE-457-01:0.01945):0.06334,((ECOL-EDL-01:0.02458,ECOL-RIM-01:0.02442):0.03486,ECOL-MG1-01:0.05314):0.02641):0.01481,ECOL-CFT-01:0.10157):0.08332,((SENT-CT1-02:0.0050,SENT-TY2-01:0.0020):0.06231,SENT-LT2-01:0.06269):0.11744):0.0669,(BAPH-XSG-01:0.13902,BUCH-APS-01:0.13998):0.04454):0.0141):0.01059,BAPH-XBP-01:0.21196):0.0291,(BFLO-XXX-01:0.20442,PLUM-TO1-01:0.26758):0.04339):0.01932,((VCHO-N16-01:0.23035,VPAR-RIM-01:0.22865):0.08291,(HINF-KW2-01:0.19414,PMUL-PM7-01:0.19686):0.10709):0.01338):0.01505,(SONE-MR1-01:0.3346,WGLO-BRE-01:0.2794):0.0109):0.03495,((PPUT-KT2-01:0.26049,PSYR-DC3-01:0.26351):0.01661,PAER-PAO-01:0.27239):0.09357):0.00858,(((((BBRO-252-01:0.01684,BPAR-253-01:0.01416):0.04257,BPER-251-01:0.05543):0.28664,RSOL-XXX-01:0.34361):0.02678,NEUR-718-01:0.37297):0.00773,((NMEN-MC5-01:0.08746,NMEN-Z24-01:0.08754):0.25633,CVIO-472-01:0.33617):0.038):0.00825):0.01049,((XFAS-9A5-01:0.05993,XFAS-XPD-01:0.04007):0.23171,(XAXO-306-02:0.12941,XCAM-AT3-01:0.12859):0.14354):0.12878):0.00505,CBUR-RSA-01:0.41577):0.01478,(((((ATUM-C58-01:0.28171,SMEL-102-01:0.27729):0.02501,((BMEL-M16-01:0.04778,BSUI-133-01:0.05122):0.23443,MLOT-MAF-01:0.28507):0.01999):0.05238,BJAP-USD-01:0.35437):0.02332,CCRE-XXX-01:0.38618):0.00832,(RCON-MAL-01:0.10945,RPRO-MAD-01:0.06855):0.30074):0.02968):0.01559,((((HPYL-266-01:0.0617,HPYL-J99-01:0.0573):0.27273,HHEP-449-01:0.33527):0.01895,WSUC-740-01:0.34155):0.00766,CJEJ-NCT-01:0.34447):0.08616):0.00346):0.00157,((((CTRA-MOP-01:0.08961,CTRA-SVD-01:0.08739):0.12012,(((CPNE-CWL-01:0.0020,CPNE-J13-01:0.0030):0.00721,CPNE-AR3-01:0.01479):0.19497,CCAV-GPI-01:0.19828):0.01601):0.21974,PIRE-ST1-01:0.44301):0.00928,((BTHE-VPI-01:0.32974,PGIN-W83-01:0.33326):0.11419,CTEP-TLS-01:0.42431):0.00822):0.00175):0.0024,((BBUR-B31-01:0.44137,TPAL-NIC-01:0.41063):0.02828,LINT-566-01:0.43972):0.0138):0.00142):0.01184);
