# Supplementary material for: Detection of Genomic Idiosyncrasies Using Fuzzy Phylogenetic Profiles
Source: PLoS One. 2013 Jan 14;8(1):e52854. doi: 10.1371/journal.pone.0052854 (PMC3544837; doi:10.1371/journal.pone.0052854)
Supplement: File S3 — Software. Software application and documentation. (GZ) [file pone.0052854.s003.gz › FuzzyProfilesApp/data/geneNames/BAPH-XSG-01.txt]

BAPH-XSG-01-000001
BAPH-XSG-01-000002
BAPH-XSG-01-000003
BAPH-XSG-01-000004
BAPH-XSG-01-000005
BAPH-XSG-01-000006
BAPH-XSG-01-000007
BAPH-XSG-01-000008
BAPH-XSG-01-000009
BAPH-XSG-01-000010
BAPH-XSG-01-000011
BAPH-XSG-01-000012
BAPH-XSG-01-000013
BAPH-XSG-01-000014
BAPH-XSG-01-000015
BAPH-XSG-01-000016
BAPH-XSG-01-000017
BAPH-XSG-01-000018
BAPH-XSG-01-000019
BAPH-XSG-01-000020
BAPH-XSG-01-000021
BAPH-XSG-01-000022
BAPH-XSG-01-000023
BAPH-XSG-01-000024
BAPH-XSG-01-000025
BAPH-XSG-01-000026
BAPH-XSG-01-000027
BAPH-XSG-01-000028
BAPH-XSG-01-000029
BAPH-XSG-01-000030
BAPH-XSG-01-000031
BAPH-XSG-01-000032
BAPH-XSG-01-000033
BAPH-XSG-01-000034
BAPH-XSG-01-000035
BAPH-XSG-01-000036
BAPH-XSG-01-000037
BAPH-XSG-01-000038
BAPH-XSG-01-000039
BAPH-XSG-01-000040
BAPH-XSG-01-000041
BAPH-XSG-01-000042
BAPH-XSG-01-000043
BAPH-XSG-01-000044
BAPH-XSG-01-000045
BAPH-XSG-01-000046
BAPH-XSG-01-000047
BAPH-XSG-01-000048
BAPH-XSG-01-000049
BAPH-XSG-01-000050
BAPH-XSG-01-000051
BAPH-XSG-01-000052
BAPH-XSG-01-000053
BAPH-XSG-01-000054
BAPH-XSG-01-000055
BAPH-XSG-01-000056
BAPH-XSG-01-000057
BAPH-XSG-01-000058
BAPH-XSG-01-000059
BAPH-XSG-01-000060
BAPH-XSG-01-000061
BAPH-XSG-01-000062
BAPH-XSG-01-000063
BAPH-XSG-01-000064
BAPH-XSG-01-000065
BAPH-XSG-01-000066
BAPH-XSG-01-000067
BAPH-XSG-01-000068
BAPH-XSG-01-000069
BAPH-XSG-01-000070
BAPH-XSG-01-000071
BAPH-XSG-01-000072
BAPH-XSG-01-000073
BAPH-XSG-01-000074
BAPH-XSG-01-000075
BAPH-XSG-01-000076
BAPH-XSG-01-000077
BAPH-XSG-01-000078
BAPH-XSG-01-000079
BAPH-XSG-01-000080
BAPH-XSG-01-000081
BAPH-XSG-01-000082
BAPH-XSG-01-000083
BAPH-XSG-01-000084
BAPH-XSG-01-000085
BAPH-XSG-01-000086
BAPH-XSG-01-000087
BAPH-XSG-01-000088
BAPH-XSG-01-000089
BAPH-XSG-01-000090
BAPH-XSG-01-000091
BAPH-XSG-01-000092
BAPH-XSG-01-000093
BAPH-XSG-01-000094
BAPH-XSG-01-000095
BAPH-XSG-01-000096
BAPH-XSG-01-000097
BAPH-XSG-01-000098
BAPH-XSG-01-000099
BAPH-XSG-01-000100
BAPH-XSG-01-000101
BAPH-XSG-01-000102
BAPH-XSG-01-000103
BAPH-XSG-01-000104
BAPH-XSG-01-000105
BAPH-XSG-01-000106
BAPH-XSG-01-000107
BAPH-XSG-01-000108
BAPH-XSG-01-000109
BAPH-XSG-01-000110
BAPH-XSG-01-000111
BAPH-XSG-01-000112
BAPH-XSG-01-000113
BAPH-XSG-01-000114
BAPH-XSG-01-000115
BAPH-XSG-01-000116
BAPH-XSG-01-000117
BAPH-XSG-01-000118
BAPH-XSG-01-000119
BAPH-XSG-01-000120
BAPH-XSG-01-000121
BAPH-XSG-01-000122
BAPH-XSG-01-000123
BAPH-XSG-01-000124
BAPH-XSG-01-000125
BAPH-XSG-01-000126
BAPH-XSG-01-000127
BAPH-XSG-01-000128
BAPH-XSG-01-000129
BAPH-XSG-01-000130
BAPH-XSG-01-000131
BAPH-XSG-01-000132
BAPH-XSG-01-000133
BAPH-XSG-01-000134
BAPH-XSG-01-000135
BAPH-XSG-01-000136
BAPH-XSG-01-000137
BAPH-XSG-01-000138
BAPH-XSG-01-000139
BAPH-XSG-01-000140
BAPH-XSG-01-000141
BAPH-XSG-01-000142
BAPH-XSG-01-000143
BAPH-XSG-01-000144
BAPH-XSG-01-000145
BAPH-XSG-01-000146
BAPH-XSG-01-000147
BAPH-XSG-01-000148
BAPH-XSG-01-000149
BAPH-XSG-01-000150
BAPH-XSG-01-000151
BAPH-XSG-01-000152
BAPH-XSG-01-000153
BAPH-XSG-01-000154
BAPH-XSG-01-000155
BAPH-XSG-01-000156
BAPH-XSG-01-000157
BAPH-XSG-01-000158
BAPH-XSG-01-000159
BAPH-XSG-01-000160
BAPH-XSG-01-000161
BAPH-XSG-01-000162
BAPH-XSG-01-000163
BAPH-XSG-01-000164
BAPH-XSG-01-000165
BAPH-XSG-01-000166
BAPH-XSG-01-000167
BAPH-XSG-01-000168
BAPH-XSG-01-000169
BAPH-XSG-01-000170
BAPH-XSG-01-000171
BAPH-XSG-01-000172
BAPH-XSG-01-000173
BAPH-XSG-01-000174
BAPH-XSG-01-000175
BAPH-XSG-01-000176
BAPH-XSG-01-000177
BAPH-XSG-01-000178
BAPH-XSG-01-000179
BAPH-XSG-01-000180
BAPH-XSG-01-000181
BAPH-XSG-01-000182
BAPH-XSG-01-000183
BAPH-XSG-01-000184
BAPH-XSG-01-000185
BAPH-XSG-01-000186
BAPH-XSG-01-000187
BAPH-XSG-01-000188
BAPH-XSG-01-000189
BAPH-XSG-01-000190
BAPH-XSG-01-000191
BAPH-XSG-01-000192
BAPH-XSG-01-000193
BAPH-XSG-01-000194
BAPH-XSG-01-000195
BAPH-XSG-01-000196
BAPH-XSG-01-000197
BAPH-XSG-01-000198
BAPH-XSG-01-000199
BAPH-XSG-01-000200
BAPH-XSG-01-000201
BAPH-XSG-01-000202
BAPH-XSG-01-000203
BAPH-XSG-01-000204
BAPH-XSG-01-000205
BAPH-XSG-01-000206
BAPH-XSG-01-000207
BAPH-XSG-01-000208
BAPH-XSG-01-000209
BAPH-XSG-01-000210
BAPH-XSG-01-000211
BAPH-XSG-01-000212
BAPH-XSG-01-000213
BAPH-XSG-01-000214
BAPH-XSG-01-000215
BAPH-XSG-01-000216
BAPH-XSG-01-000217
BAPH-XSG-01-000218
BAPH-XSG-01-000219
BAPH-XSG-01-000220
BAPH-XSG-01-000221
BAPH-XSG-01-000222
BAPH-XSG-01-000223
BAPH-XSG-01-000224
BAPH-XSG-01-000225
BAPH-XSG-01-000226
BAPH-XSG-01-000227
BAPH-XSG-01-000228
BAPH-XSG-01-000229
BAPH-XSG-01-000230
BAPH-XSG-01-000231
BAPH-XSG-01-000232
BAPH-XSG-01-000233
BAPH-XSG-01-000234
BAPH-XSG-01-000235
BAPH-XSG-01-000236
BAPH-XSG-01-000237
BAPH-XSG-01-000238
BAPH-XSG-01-000239
BAPH-XSG-01-000240
BAPH-XSG-01-000241
BAPH-XSG-01-000242
BAPH-XSG-01-000243
BAPH-XSG-01-000244
BAPH-XSG-01-000245
BAPH-XSG-01-000246
BAPH-XSG-01-000247
BAPH-XSG-01-000248
BAPH-XSG-01-000249
BAPH-XSG-01-000250
BAPH-XSG-01-000251
BAPH-XSG-01-000252
BAPH-XSG-01-000253
BAPH-XSG-01-000254
BAPH-XSG-01-000255
BAPH-XSG-01-000256
BAPH-XSG-01-000257
BAPH-XSG-01-000258
BAPH-XSG-01-000259
BAPH-XSG-01-000260
BAPH-XSG-01-000261
BAPH-XSG-01-000262
BAPH-XSG-01-000263
BAPH-XSG-01-000264
BAPH-XSG-01-000265
BAPH-XSG-01-000266
BAPH-XSG-01-000267
BAPH-XSG-01-000268
BAPH-XSG-01-000269
BAPH-XSG-01-000270
BAPH-XSG-01-000271
BAPH-XSG-01-000272
BAPH-XSG-01-000273
BAPH-XSG-01-000274
BAPH-XSG-01-000275
BAPH-XSG-01-000276
BAPH-XSG-01-000277
BAPH-XSG-01-000278
BAPH-XSG-01-000279
BAPH-XSG-01-000280
BAPH-XSG-01-000281
BAPH-XSG-01-000282
BAPH-XSG-01-000283
BAPH-XSG-01-000284
BAPH-XSG-01-000285
BAPH-XSG-01-000286
BAPH-XSG-01-000287
BAPH-XSG-01-000288
BAPH-XSG-01-000289
BAPH-XSG-01-000290
BAPH-XSG-01-000291
BAPH-XSG-01-000292
BAPH-XSG-01-000293
BAPH-XSG-01-000294
BAPH-XSG-01-000295
BAPH-XSG-01-000296
BAPH-XSG-01-000297
BAPH-XSG-01-000298
BAPH-XSG-01-000299
BAPH-XSG-01-000300
BAPH-XSG-01-000301
BAPH-XSG-01-000302
BAPH-XSG-01-000303
BAPH-XSG-01-000304
BAPH-XSG-01-000305
BAPH-XSG-01-000306
BAPH-XSG-01-000307
BAPH-XSG-01-000308
BAPH-XSG-01-000309
BAPH-XSG-01-000310
BAPH-XSG-01-000311
BAPH-XSG-01-000312
BAPH-XSG-01-000313
BAPH-XSG-01-000314
BAPH-XSG-01-000315
BAPH-XSG-01-000316
BAPH-XSG-01-000317
BAPH-XSG-01-000318
BAPH-XSG-01-000319
BAPH-XSG-01-000320
BAPH-XSG-01-000321
BAPH-XSG-01-000322
BAPH-XSG-01-000323
BAPH-XSG-01-000324
BAPH-XSG-01-000325
BAPH-XSG-01-000326
BAPH-XSG-01-000327
BAPH-XSG-01-000328
BAPH-XSG-01-000329
BAPH-XSG-01-000330
BAPH-XSG-01-000331
BAPH-XSG-01-000332
BAPH-XSG-01-000333
BAPH-XSG-01-000334
BAPH-XSG-01-000335
BAPH-XSG-01-000336
BAPH-XSG-01-000337
BAPH-XSG-01-000338
BAPH-XSG-01-000339
BAPH-XSG-01-000340
BAPH-XSG-01-000341
BAPH-XSG-01-000342
BAPH-XSG-01-000343
BAPH-XSG-01-000344
BAPH-XSG-01-000345
BAPH-XSG-01-000346
BAPH-XSG-01-000347
BAPH-XSG-01-000348
BAPH-XSG-01-000349
BAPH-XSG-01-000350
BAPH-XSG-01-000351
BAPH-XSG-01-000352
BAPH-XSG-01-000353
BAPH-XSG-01-000354
BAPH-XSG-01-000355
BAPH-XSG-01-000356
BAPH-XSG-01-000357
BAPH-XSG-01-000358
BAPH-XSG-01-000359
BAPH-XSG-01-000360
BAPH-XSG-01-000361
BAPH-XSG-01-000362
BAPH-XSG-01-000363
BAPH-XSG-01-000364
BAPH-XSG-01-000365
BAPH-XSG-01-000366
BAPH-XSG-01-000367
BAPH-XSG-01-000368
BAPH-XSG-01-000369
BAPH-XSG-01-000370
BAPH-XSG-01-000371
BAPH-XSG-01-000372
BAPH-XSG-01-000373
BAPH-XSG-01-000374
BAPH-XSG-01-000375
BAPH-XSG-01-000376
BAPH-XSG-01-000377
BAPH-XSG-01-000378
BAPH-XSG-01-000379
BAPH-XSG-01-000380
BAPH-XSG-01-000381
BAPH-XSG-01-000382
BAPH-XSG-01-000383
BAPH-XSG-01-000384
BAPH-XSG-01-000385
BAPH-XSG-01-000386
BAPH-XSG-01-000387
BAPH-XSG-01-000388
BAPH-XSG-01-000389
BAPH-XSG-01-000390
BAPH-XSG-01-000391
BAPH-XSG-01-000392
BAPH-XSG-01-000393
BAPH-XSG-01-000394
BAPH-XSG-01-000395
BAPH-XSG-01-000396
BAPH-XSG-01-000397
BAPH-XSG-01-000398
BAPH-XSG-01-000399
BAPH-XSG-01-000400
BAPH-XSG-01-000401
BAPH-XSG-01-000402
BAPH-XSG-01-000403
BAPH-XSG-01-000404
BAPH-XSG-01-000405
BAPH-XSG-01-000406
BAPH-XSG-01-000407
BAPH-XSG-01-000408
BAPH-XSG-01-000409
BAPH-XSG-01-000410
BAPH-XSG-01-000411
BAPH-XSG-01-000412
BAPH-XSG-01-000413
BAPH-XSG-01-000414
BAPH-XSG-01-000415
BAPH-XSG-01-000416
BAPH-XSG-01-000417
BAPH-XSG-01-000418
BAPH-XSG-01-000419
BAPH-XSG-01-000420
BAPH-XSG-01-000421
BAPH-XSG-01-000422
BAPH-XSG-01-000423
BAPH-XSG-01-000424
BAPH-XSG-01-000425
BAPH-XSG-01-000426
BAPH-XSG-01-000427
BAPH-XSG-01-000428
BAPH-XSG-01-000429
BAPH-XSG-01-000430
BAPH-XSG-01-000431
BAPH-XSG-01-000432
BAPH-XSG-01-000433
BAPH-XSG-01-000434
BAPH-XSG-01-000435
BAPH-XSG-01-000436
BAPH-XSG-01-000437
BAPH-XSG-01-000438
BAPH-XSG-01-000439
BAPH-XSG-01-000440
BAPH-XSG-01-000441
BAPH-XSG-01-000442
BAPH-XSG-01-000443
BAPH-XSG-01-000444
BAPH-XSG-01-000445
BAPH-XSG-01-000446
BAPH-XSG-01-000447
BAPH-XSG-01-000448
BAPH-XSG-01-000449
BAPH-XSG-01-000450
BAPH-XSG-01-000451
BAPH-XSG-01-000452
BAPH-XSG-01-000453
BAPH-XSG-01-000454
BAPH-XSG-01-000455
BAPH-XSG-01-000456
BAPH-XSG-01-000457
BAPH-XSG-01-000458
BAPH-XSG-01-000459
BAPH-XSG-01-000460
BAPH-XSG-01-000461
BAPH-XSG-01-000462
BAPH-XSG-01-000463
BAPH-XSG-01-000464
BAPH-XSG-01-000465
BAPH-XSG-01-000466
BAPH-XSG-01-000467
BAPH-XSG-01-000468
BAPH-XSG-01-000469
BAPH-XSG-01-000470
BAPH-XSG-01-000471
BAPH-XSG-01-000472
BAPH-XSG-01-000473
BAPH-XSG-01-000474
BAPH-XSG-01-000475
BAPH-XSG-01-000476
BAPH-XSG-01-000477
BAPH-XSG-01-000478
BAPH-XSG-01-000479
BAPH-XSG-01-000480
BAPH-XSG-01-000481
BAPH-XSG-01-000482
BAPH-XSG-01-000483
BAPH-XSG-01-000484
BAPH-XSG-01-000485
BAPH-XSG-01-000486
BAPH-XSG-01-000487
BAPH-XSG-01-000488
BAPH-XSG-01-000489
BAPH-XSG-01-000490
BAPH-XSG-01-000491
BAPH-XSG-01-000492
BAPH-XSG-01-000493
BAPH-XSG-01-000494
BAPH-XSG-01-000495
BAPH-XSG-01-000496
BAPH-XSG-01-000497
BAPH-XSG-01-000498
BAPH-XSG-01-000499
BAPH-XSG-01-000500
BAPH-XSG-01-000501
BAPH-XSG-01-000502
BAPH-XSG-01-000503
BAPH-XSG-01-000504
BAPH-XSG-01-000505
BAPH-XSG-01-000506
BAPH-XSG-01-000507
BAPH-XSG-01-000508
BAPH-XSG-01-000509
BAPH-XSG-01-000510
BAPH-XSG-01-000511
BAPH-XSG-01-000512
BAPH-XSG-01-000513
BAPH-XSG-01-000514
BAPH-XSG-01-000515
BAPH-XSG-01-000516
BAPH-XSG-01-000517
BAPH-XSG-01-000518
BAPH-XSG-01-000519
BAPH-XSG-01-000520
BAPH-XSG-01-000521
BAPH-XSG-01-000522
BAPH-XSG-01-000523
BAPH-XSG-01-000524
BAPH-XSG-01-000525
BAPH-XSG-01-000526
BAPH-XSG-01-000527
BAPH-XSG-01-000528
BAPH-XSG-01-000529
BAPH-XSG-01-000530
BAPH-XSG-01-000531
BAPH-XSG-01-000532
BAPH-XSG-01-000533
BAPH-XSG-01-000534
BAPH-XSG-01-000535
BAPH-XSG-01-000536
BAPH-XSG-01-000537
BAPH-XSG-01-000538
BAPH-XSG-01-000539
BAPH-XSG-01-000540
BAPH-XSG-01-000541
BAPH-XSG-01-000542
BAPH-XSG-01-000543
BAPH-XSG-01-000544
BAPH-XSG-01-000545
