# Supplementary material for: Detection of Genomic Idiosyncrasies Using Fuzzy Phylogenetic Profiles
Source: PLoS One. 2013 Jan 14;8(1):e52854. doi: 10.1371/journal.pone.0052854 (PMC3544837; doi:10.1371/journal.pone.0052854)
Supplement: File S3 — Software. Software application and documentation. (GZ) [file pone.0052854.s003.gz › FuzzyProfilesApp/data/geneNames/MGEN-G37-01.txt]

MGEN-G37-01-000001
MGEN-G37-01-000002
MGEN-G37-01-000003
MGEN-G37-01-000004
MGEN-G37-01-000005
MGEN-G37-01-000006
MGEN-G37-01-000007
MGEN-G37-01-000008
MGEN-G37-01-000009
MGEN-G37-01-000010
MGEN-G37-01-000011
MGEN-G37-01-000012
MGEN-G37-01-000013
MGEN-G37-01-000014
MGEN-G37-01-000015
MGEN-G37-01-000016
MGEN-G37-01-000017
MGEN-G37-01-000018
MGEN-G37-01-000019
MGEN-G37-01-000020
MGEN-G37-01-000021
MGEN-G37-01-000022
MGEN-G37-01-000023
MGEN-G37-01-000024
MGEN-G37-01-000025
MGEN-G37-01-000026
MGEN-G37-01-000027
MGEN-G37-01-000028
MGEN-G37-01-000029
MGEN-G37-01-000030
MGEN-G37-01-000031
MGEN-G37-01-000032
MGEN-G37-01-000033
MGEN-G37-01-000034
MGEN-G37-01-000035
MGEN-G37-01-000036
MGEN-G37-01-000037
MGEN-G37-01-000038
MGEN-G37-01-000039
MGEN-G37-01-000040
MGEN-G37-01-000041
MGEN-G37-01-000042
MGEN-G37-01-000043
MGEN-G37-01-000044
MGEN-G37-01-000045
MGEN-G37-01-000046
MGEN-G37-01-000047
MGEN-G37-01-000048
MGEN-G37-01-000049
MGEN-G37-01-000050
MGEN-G37-01-000051
MGEN-G37-01-000052
MGEN-G37-01-000053
MGEN-G37-01-000054
MGEN-G37-01-000055
MGEN-G37-01-000056
MGEN-G37-01-000057
MGEN-G37-01-000058
MGEN-G37-01-000059
MGEN-G37-01-000060
MGEN-G37-01-000061
MGEN-G37-01-000062
MGEN-G37-01-000063
MGEN-G37-01-000064
MGEN-G37-01-000065
MGEN-G37-01-000066
MGEN-G37-01-000067
MGEN-G37-01-000068
MGEN-G37-01-000069
MGEN-G37-01-000070
MGEN-G37-01-000071
MGEN-G37-01-000072
MGEN-G37-01-000073
MGEN-G37-01-000074
MGEN-G37-01-000075
MGEN-G37-01-000076
MGEN-G37-01-000077
MGEN-G37-01-000078
MGEN-G37-01-000079
MGEN-G37-01-000080
MGEN-G37-01-000081
MGEN-G37-01-000082
MGEN-G37-01-000083
MGEN-G37-01-000084
MGEN-G37-01-000085
MGEN-G37-01-000086
MGEN-G37-01-000087
MGEN-G37-01-000088
MGEN-G37-01-000089
MGEN-G37-01-000090
MGEN-G37-01-000091
MGEN-G37-01-000092
MGEN-G37-01-000093
MGEN-G37-01-000094
MGEN-G37-01-000095
MGEN-G37-01-000096
MGEN-G37-01-000097
MGEN-G37-01-000098
MGEN-G37-01-000099
MGEN-G37-01-000100
MGEN-G37-01-000101
MGEN-G37-01-000102
MGEN-G37-01-000103
MGEN-G37-01-000104
MGEN-G37-01-000105
MGEN-G37-01-000106
MGEN-G37-01-000107
MGEN-G37-01-000108
MGEN-G37-01-000109
MGEN-G37-01-000110
MGEN-G37-01-000111
MGEN-G37-01-000112
MGEN-G37-01-000113
MGEN-G37-01-000114
MGEN-G37-01-000115
MGEN-G37-01-000116
MGEN-G37-01-000117
MGEN-G37-01-000118
MGEN-G37-01-000119
MGEN-G37-01-000120
MGEN-G37-01-000121
MGEN-G37-01-000122
MGEN-G37-01-000123
MGEN-G37-01-000124
MGEN-G37-01-000125
MGEN-G37-01-000126
MGEN-G37-01-000127
MGEN-G37-01-000128
MGEN-G37-01-000129
MGEN-G37-01-000130
MGEN-G37-01-000131
MGEN-G37-01-000132
MGEN-G37-01-000133
MGEN-G37-01-000134
MGEN-G37-01-000135
MGEN-G37-01-000136
MGEN-G37-01-000137
MGEN-G37-01-000138
MGEN-G37-01-000139
MGEN-G37-01-000140
MGEN-G37-01-000141
MGEN-G37-01-000142
MGEN-G37-01-000143
MGEN-G37-01-000144
MGEN-G37-01-000145
MGEN-G37-01-000146
MGEN-G37-01-000147
MGEN-G37-01-000148
MGEN-G37-01-000149
MGEN-G37-01-000150
MGEN-G37-01-000151
MGEN-G37-01-000152
MGEN-G37-01-000153
MGEN-G37-01-000154
MGEN-G37-01-000155
MGEN-G37-01-000156
MGEN-G37-01-000157
MGEN-G37-01-000158
MGEN-G37-01-000159
MGEN-G37-01-000160
MGEN-G37-01-000161
MGEN-G37-01-000162
MGEN-G37-01-000163
MGEN-G37-01-000164
MGEN-G37-01-000165
MGEN-G37-01-000166
MGEN-G37-01-000167
MGEN-G37-01-000168
MGEN-G37-01-000169
MGEN-G37-01-000170
MGEN-G37-01-000171
MGEN-G37-01-000172
MGEN-G37-01-000173
MGEN-G37-01-000174
MGEN-G37-01-000175
MGEN-G37-01-000176
MGEN-G37-01-000177
MGEN-G37-01-000178
MGEN-G37-01-000179
MGEN-G37-01-000180
MGEN-G37-01-000181
MGEN-G37-01-000182
MGEN-G37-01-000183
MGEN-G37-01-000184
MGEN-G37-01-000185
MGEN-G37-01-000186
MGEN-G37-01-000187
MGEN-G37-01-000188
MGEN-G37-01-000189
MGEN-G37-01-000190
MGEN-G37-01-000191
MGEN-G37-01-000192
MGEN-G37-01-000193
MGEN-G37-01-000194
MGEN-G37-01-000195
MGEN-G37-01-000196
MGEN-G37-01-000197
MGEN-G37-01-000198
MGEN-G37-01-000199
MGEN-G37-01-000200
MGEN-G37-01-000201
MGEN-G37-01-000202
MGEN-G37-01-000203
MGEN-G37-01-000204
MGEN-G37-01-000205
MGEN-G37-01-000206
MGEN-G37-01-000207
MGEN-G37-01-000208
MGEN-G37-01-000209
MGEN-G37-01-000210
MGEN-G37-01-000211
MGEN-G37-01-000212
MGEN-G37-01-000213
MGEN-G37-01-000214
MGEN-G37-01-000215
MGEN-G37-01-000216
MGEN-G37-01-000217
MGEN-G37-01-000218
MGEN-G37-01-000219
MGEN-G37-01-000220
MGEN-G37-01-000221
MGEN-G37-01-000222
MGEN-G37-01-000223
MGEN-G37-01-000224
MGEN-G37-01-000225
MGEN-G37-01-000226
MGEN-G37-01-000227
MGEN-G37-01-000228
MGEN-G37-01-000229
MGEN-G37-01-000230
MGEN-G37-01-000231
MGEN-G37-01-000232
MGEN-G37-01-000233
MGEN-G37-01-000234
MGEN-G37-01-000235
MGEN-G37-01-000236
MGEN-G37-01-000237
MGEN-G37-01-000238
MGEN-G37-01-000239
MGEN-G37-01-000240
MGEN-G37-01-000241
MGEN-G37-01-000242
MGEN-G37-01-000243
MGEN-G37-01-000244
MGEN-G37-01-000245
MGEN-G37-01-000246
MGEN-G37-01-000247
MGEN-G37-01-000248
MGEN-G37-01-000249
MGEN-G37-01-000250
MGEN-G37-01-000251
MGEN-G37-01-000252
MGEN-G37-01-000253
MGEN-G37-01-000254
MGEN-G37-01-000255
MGEN-G37-01-000256
MGEN-G37-01-000257
MGEN-G37-01-000258
MGEN-G37-01-000259
MGEN-G37-01-000260
MGEN-G37-01-000261
MGEN-G37-01-000262
MGEN-G37-01-000263
MGEN-G37-01-000264
MGEN-G37-01-000265
MGEN-G37-01-000266
MGEN-G37-01-000267
MGEN-G37-01-000268
MGEN-G37-01-000269
MGEN-G37-01-000270
MGEN-G37-01-000271
MGEN-G37-01-000272
MGEN-G37-01-000273
MGEN-G37-01-000274
MGEN-G37-01-000275
MGEN-G37-01-000276
MGEN-G37-01-000277
MGEN-G37-01-000278
MGEN-G37-01-000279
MGEN-G37-01-000280
MGEN-G37-01-000281
MGEN-G37-01-000282
MGEN-G37-01-000283
MGEN-G37-01-000284
MGEN-G37-01-000285
MGEN-G37-01-000286
MGEN-G37-01-000287
MGEN-G37-01-000288
MGEN-G37-01-000289
MGEN-G37-01-000290
MGEN-G37-01-000291
MGEN-G37-01-000292
MGEN-G37-01-000293
MGEN-G37-01-000294
MGEN-G37-01-000295
MGEN-G37-01-000296
MGEN-G37-01-000297
MGEN-G37-01-000298
MGEN-G37-01-000299
MGEN-G37-01-000300
MGEN-G37-01-000301
MGEN-G37-01-000302
MGEN-G37-01-000303
MGEN-G37-01-000304
MGEN-G37-01-000305
MGEN-G37-01-000306
MGEN-G37-01-000307
MGEN-G37-01-000308
MGEN-G37-01-000309
MGEN-G37-01-000310
MGEN-G37-01-000311
MGEN-G37-01-000312
MGEN-G37-01-000313
MGEN-G37-01-000314
MGEN-G37-01-000315
MGEN-G37-01-000316
MGEN-G37-01-000317
MGEN-G37-01-000318
MGEN-G37-01-000319
MGEN-G37-01-000320
MGEN-G37-01-000321
MGEN-G37-01-000322
MGEN-G37-01-000323
MGEN-G37-01-000324
MGEN-G37-01-000325
MGEN-G37-01-000326
MGEN-G37-01-000327
MGEN-G37-01-000328
MGEN-G37-01-000329
MGEN-G37-01-000330
MGEN-G37-01-000331
MGEN-G37-01-000332
MGEN-G37-01-000333
MGEN-G37-01-000334
MGEN-G37-01-000335
MGEN-G37-01-000336
MGEN-G37-01-000337
MGEN-G37-01-000338
MGEN-G37-01-000339
MGEN-G37-01-000340
MGEN-G37-01-000341
MGEN-G37-01-000342
MGEN-G37-01-000343
MGEN-G37-01-000344
MGEN-G37-01-000345
MGEN-G37-01-000346
MGEN-G37-01-000347
MGEN-G37-01-000348
MGEN-G37-01-000349
MGEN-G37-01-000350
MGEN-G37-01-000351
MGEN-G37-01-000352
MGEN-G37-01-000353
MGEN-G37-01-000354
MGEN-G37-01-000355
MGEN-G37-01-000356
MGEN-G37-01-000357
MGEN-G37-01-000358
MGEN-G37-01-000359
MGEN-G37-01-000360
MGEN-G37-01-000361
MGEN-G37-01-000362
MGEN-G37-01-000363
MGEN-G37-01-000364
MGEN-G37-01-000365
MGEN-G37-01-000366
MGEN-G37-01-000367
MGEN-G37-01-000368
MGEN-G37-01-000369
MGEN-G37-01-000370
MGEN-G37-01-000371
MGEN-G37-01-000372
MGEN-G37-01-000373
MGEN-G37-01-000374
MGEN-G37-01-000375
MGEN-G37-01-000376
MGEN-G37-01-000377
MGEN-G37-01-000378
MGEN-G37-01-000379
MGEN-G37-01-000380
MGEN-G37-01-000381
MGEN-G37-01-000382
MGEN-G37-01-000383
MGEN-G37-01-000384
MGEN-G37-01-000385
MGEN-G37-01-000386
MGEN-G37-01-000387
MGEN-G37-01-000388
MGEN-G37-01-000389
MGEN-G37-01-000390
MGEN-G37-01-000391
MGEN-G37-01-000392
MGEN-G37-01-000393
MGEN-G37-01-000394
MGEN-G37-01-000395
MGEN-G37-01-000396
MGEN-G37-01-000397
MGEN-G37-01-000398
MGEN-G37-01-000399
MGEN-G37-01-000400
MGEN-G37-01-000401
MGEN-G37-01-000402
MGEN-G37-01-000403
MGEN-G37-01-000404
MGEN-G37-01-000405
MGEN-G37-01-000406
MGEN-G37-01-000407
MGEN-G37-01-000408
MGEN-G37-01-000409
MGEN-G37-01-000410
MGEN-G37-01-000411
MGEN-G37-01-000412
MGEN-G37-01-000413
MGEN-G37-01-000414
MGEN-G37-01-000415
MGEN-G37-01-000416
MGEN-G37-01-000417
MGEN-G37-01-000418
MGEN-G37-01-000419
MGEN-G37-01-000420
MGEN-G37-01-000421
MGEN-G37-01-000422
MGEN-G37-01-000423
MGEN-G37-01-000424
MGEN-G37-01-000425
MGEN-G37-01-000426
MGEN-G37-01-000427
MGEN-G37-01-000428
MGEN-G37-01-000429
MGEN-G37-01-000430
MGEN-G37-01-000431
MGEN-G37-01-000432
MGEN-G37-01-000433
MGEN-G37-01-000434
MGEN-G37-01-000435
MGEN-G37-01-000436
MGEN-G37-01-000437
MGEN-G37-01-000438
MGEN-G37-01-000439
MGEN-G37-01-000440
MGEN-G37-01-000441
MGEN-G37-01-000442
MGEN-G37-01-000443
MGEN-G37-01-000444
MGEN-G37-01-000445
MGEN-G37-01-000446
MGEN-G37-01-000447
MGEN-G37-01-000448
MGEN-G37-01-000449
MGEN-G37-01-000450
MGEN-G37-01-000451
MGEN-G37-01-000452
MGEN-G37-01-000453
MGEN-G37-01-000454
MGEN-G37-01-000455
MGEN-G37-01-000456
MGEN-G37-01-000457
MGEN-G37-01-000458
MGEN-G37-01-000459
MGEN-G37-01-000460
MGEN-G37-01-000461
MGEN-G37-01-000462
MGEN-G37-01-000463
MGEN-G37-01-000464
MGEN-G37-01-000465
MGEN-G37-01-000466
MGEN-G37-01-000467
MGEN-G37-01-000468
MGEN-G37-01-000469
MGEN-G37-01-000470
MGEN-G37-01-000471
MGEN-G37-01-000472
MGEN-G37-01-000473
MGEN-G37-01-000474
MGEN-G37-01-000475
MGEN-G37-01-000476
MGEN-G37-01-000477
MGEN-G37-01-000478
MGEN-G37-01-000479
