# Supplementary material for: Detection of Genomic Idiosyncrasies Using Fuzzy Phylogenetic Profiles
Source: PLoS One. 2013 Jan 14;8(1):e52854. doi: 10.1371/journal.pone.0052854 (PMC3544837; doi:10.1371/journal.pone.0052854)
Supplement: File S3 — Software. Software application and documentation. (GZ) [file pone.0052854.s003.gz › FuzzyProfilesApp/data/geneNames/NEQU-N4M-01.txt]

NEQU-N4M-01-000001
NEQU-N4M-01-000002
NEQU-N4M-01-000003
NEQU-N4M-01-000004
NEQU-N4M-01-000005
NEQU-N4M-01-000006
NEQU-N4M-01-000007
NEQU-N4M-01-000008
NEQU-N4M-01-000009
NEQU-N4M-01-000010
NEQU-N4M-01-000011
NEQU-N4M-01-000012
NEQU-N4M-01-000013
NEQU-N4M-01-000014
NEQU-N4M-01-000015
NEQU-N4M-01-000016
NEQU-N4M-01-000017
NEQU-N4M-01-000018
NEQU-N4M-01-000019
NEQU-N4M-01-000020
NEQU-N4M-01-000021
NEQU-N4M-01-000022
NEQU-N4M-01-000023
NEQU-N4M-01-000024
NEQU-N4M-01-000025
NEQU-N4M-01-000026
NEQU-N4M-01-000027
NEQU-N4M-01-000028
NEQU-N4M-01-000029
NEQU-N4M-01-000030
NEQU-N4M-01-000031
NEQU-N4M-01-000032
NEQU-N4M-01-000033
NEQU-N4M-01-000034
NEQU-N4M-01-000035
NEQU-N4M-01-000036
NEQU-N4M-01-000037
NEQU-N4M-01-000038
NEQU-N4M-01-000039
NEQU-N4M-01-000040
NEQU-N4M-01-000041
NEQU-N4M-01-000042
NEQU-N4M-01-000043
NEQU-N4M-01-000044
NEQU-N4M-01-000045
NEQU-N4M-01-000046
NEQU-N4M-01-000047
NEQU-N4M-01-000048
NEQU-N4M-01-000049
NEQU-N4M-01-000050
NEQU-N4M-01-000051
NEQU-N4M-01-000052
NEQU-N4M-01-000053
NEQU-N4M-01-000054
NEQU-N4M-01-000055
NEQU-N4M-01-000056
NEQU-N4M-01-000057
NEQU-N4M-01-000058
NEQU-N4M-01-000059
NEQU-N4M-01-000060
NEQU-N4M-01-000061
NEQU-N4M-01-000062
NEQU-N4M-01-000063
NEQU-N4M-01-000064
NEQU-N4M-01-000065
NEQU-N4M-01-000066
NEQU-N4M-01-000067
NEQU-N4M-01-000068
NEQU-N4M-01-000069
NEQU-N4M-01-000070
NEQU-N4M-01-000071
NEQU-N4M-01-000072
NEQU-N4M-01-000073
NEQU-N4M-01-000074
NEQU-N4M-01-000075
NEQU-N4M-01-000076
NEQU-N4M-01-000077
NEQU-N4M-01-000078
NEQU-N4M-01-000079
NEQU-N4M-01-000080
NEQU-N4M-01-000081
NEQU-N4M-01-000082
NEQU-N4M-01-000083
NEQU-N4M-01-000084
NEQU-N4M-01-000085
NEQU-N4M-01-000086
NEQU-N4M-01-000087
NEQU-N4M-01-000088
NEQU-N4M-01-000089
NEQU-N4M-01-000090
NEQU-N4M-01-000091
NEQU-N4M-01-000092
NEQU-N4M-01-000093
NEQU-N4M-01-000094
NEQU-N4M-01-000095
NEQU-N4M-01-000096
NEQU-N4M-01-000097
NEQU-N4M-01-000098
NEQU-N4M-01-000099
NEQU-N4M-01-000100
NEQU-N4M-01-000101
NEQU-N4M-01-000102
NEQU-N4M-01-000103
NEQU-N4M-01-000104
NEQU-N4M-01-000105
NEQU-N4M-01-000106
NEQU-N4M-01-000107
NEQU-N4M-01-000108
NEQU-N4M-01-000109
NEQU-N4M-01-000110
NEQU-N4M-01-000111
NEQU-N4M-01-000112
NEQU-N4M-01-000113
NEQU-N4M-01-000114
NEQU-N4M-01-000115
NEQU-N4M-01-000116
NEQU-N4M-01-000117
NEQU-N4M-01-000118
NEQU-N4M-01-000119
NEQU-N4M-01-000120
NEQU-N4M-01-000121
NEQU-N4M-01-000122
NEQU-N4M-01-000123
NEQU-N4M-01-000124
NEQU-N4M-01-000125
NEQU-N4M-01-000126
NEQU-N4M-01-000127
NEQU-N4M-01-000128
NEQU-N4M-01-000129
NEQU-N4M-01-000130
NEQU-N4M-01-000131
NEQU-N4M-01-000132
NEQU-N4M-01-000133
NEQU-N4M-01-000134
NEQU-N4M-01-000135
NEQU-N4M-01-000136
NEQU-N4M-01-000137
NEQU-N4M-01-000138
NEQU-N4M-01-000139
NEQU-N4M-01-000140
NEQU-N4M-01-000141
NEQU-N4M-01-000142
NEQU-N4M-01-000143
NEQU-N4M-01-000144
NEQU-N4M-01-000145
NEQU-N4M-01-000146
NEQU-N4M-01-000147
NEQU-N4M-01-000148
NEQU-N4M-01-000149
NEQU-N4M-01-000150
NEQU-N4M-01-000151
NEQU-N4M-01-000152
NEQU-N4M-01-000153
NEQU-N4M-01-000154
NEQU-N4M-01-000155
NEQU-N4M-01-000156
NEQU-N4M-01-000157
NEQU-N4M-01-000158
NEQU-N4M-01-000159
NEQU-N4M-01-000160
NEQU-N4M-01-000161
NEQU-N4M-01-000162
NEQU-N4M-01-000163
NEQU-N4M-01-000164
NEQU-N4M-01-000165
NEQU-N4M-01-000166
NEQU-N4M-01-000167
NEQU-N4M-01-000168
NEQU-N4M-01-000169
NEQU-N4M-01-000170
NEQU-N4M-01-000171
NEQU-N4M-01-000172
NEQU-N4M-01-000173
NEQU-N4M-01-000174
NEQU-N4M-01-000175
NEQU-N4M-01-000176
NEQU-N4M-01-000177
NEQU-N4M-01-000178
NEQU-N4M-01-000179
NEQU-N4M-01-000180
NEQU-N4M-01-000181
NEQU-N4M-01-000182
NEQU-N4M-01-000183
NEQU-N4M-01-000184
NEQU-N4M-01-000185
NEQU-N4M-01-000186
NEQU-N4M-01-000187
NEQU-N4M-01-000188
NEQU-N4M-01-000189
NEQU-N4M-01-000190
NEQU-N4M-01-000191
NEQU-N4M-01-000192
NEQU-N4M-01-000193
NEQU-N4M-01-000194
NEQU-N4M-01-000195
NEQU-N4M-01-000196
NEQU-N4M-01-000197
NEQU-N4M-01-000198
NEQU-N4M-01-000199
NEQU-N4M-01-000200
NEQU-N4M-01-000201
NEQU-N4M-01-000202
NEQU-N4M-01-000203
NEQU-N4M-01-000204
NEQU-N4M-01-000205
NEQU-N4M-01-000206
NEQU-N4M-01-000207
NEQU-N4M-01-000208
NEQU-N4M-01-000209
NEQU-N4M-01-000210
NEQU-N4M-01-000211
NEQU-N4M-01-000212
NEQU-N4M-01-000213
NEQU-N4M-01-000214
NEQU-N4M-01-000215
NEQU-N4M-01-000216
NEQU-N4M-01-000217
NEQU-N4M-01-000218
NEQU-N4M-01-000219
NEQU-N4M-01-000220
NEQU-N4M-01-000221
NEQU-N4M-01-000222
NEQU-N4M-01-000223
NEQU-N4M-01-000224
NEQU-N4M-01-000225
NEQU-N4M-01-000226
NEQU-N4M-01-000227
NEQU-N4M-01-000228
NEQU-N4M-01-000229
NEQU-N4M-01-000230
NEQU-N4M-01-000231
NEQU-N4M-01-000232
NEQU-N4M-01-000233
NEQU-N4M-01-000234
NEQU-N4M-01-000235
NEQU-N4M-01-000236
NEQU-N4M-01-000237
NEQU-N4M-01-000238
NEQU-N4M-01-000239
NEQU-N4M-01-000240
NEQU-N4M-01-000241
NEQU-N4M-01-000242
NEQU-N4M-01-000243
NEQU-N4M-01-000244
NEQU-N4M-01-000245
NEQU-N4M-01-000246
NEQU-N4M-01-000247
NEQU-N4M-01-000248
NEQU-N4M-01-000249
NEQU-N4M-01-000250
NEQU-N4M-01-000251
NEQU-N4M-01-000252
NEQU-N4M-01-000253
NEQU-N4M-01-000254
NEQU-N4M-01-000255
NEQU-N4M-01-000256
NEQU-N4M-01-000257
NEQU-N4M-01-000258
NEQU-N4M-01-000259
NEQU-N4M-01-000260
NEQU-N4M-01-000261
NEQU-N4M-01-000262
NEQU-N4M-01-000263
NEQU-N4M-01-000264
NEQU-N4M-01-000265
NEQU-N4M-01-000266
NEQU-N4M-01-000267
NEQU-N4M-01-000268
NEQU-N4M-01-000269
NEQU-N4M-01-000270
NEQU-N4M-01-000271
NEQU-N4M-01-000272
NEQU-N4M-01-000273
NEQU-N4M-01-000274
NEQU-N4M-01-000275
NEQU-N4M-01-000276
NEQU-N4M-01-000277
NEQU-N4M-01-000278
NEQU-N4M-01-000279
NEQU-N4M-01-000280
NEQU-N4M-01-000281
NEQU-N4M-01-000282
NEQU-N4M-01-000283
NEQU-N4M-01-000284
NEQU-N4M-01-000285
NEQU-N4M-01-000286
NEQU-N4M-01-000287
NEQU-N4M-01-000288
NEQU-N4M-01-000289
NEQU-N4M-01-000290
NEQU-N4M-01-000291
NEQU-N4M-01-000292
NEQU-N4M-01-000293
NEQU-N4M-01-000294
NEQU-N4M-01-000295
NEQU-N4M-01-000296
NEQU-N4M-01-000297
NEQU-N4M-01-000298
NEQU-N4M-01-000299
NEQU-N4M-01-000300
NEQU-N4M-01-000301
NEQU-N4M-01-000302
NEQU-N4M-01-000303
NEQU-N4M-01-000304
NEQU-N4M-01-000305
NEQU-N4M-01-000306
NEQU-N4M-01-000307
NEQU-N4M-01-000308
NEQU-N4M-01-000309
NEQU-N4M-01-000310
NEQU-N4M-01-000311
NEQU-N4M-01-000312
NEQU-N4M-01-000313
NEQU-N4M-01-000314
NEQU-N4M-01-000315
NEQU-N4M-01-000316
NEQU-N4M-01-000317
NEQU-N4M-01-000318
NEQU-N4M-01-000319
NEQU-N4M-01-000320
NEQU-N4M-01-000321
NEQU-N4M-01-000322
NEQU-N4M-01-000323
NEQU-N4M-01-000324
NEQU-N4M-01-000325
NEQU-N4M-01-000326
NEQU-N4M-01-000327
NEQU-N4M-01-000328
NEQU-N4M-01-000329
NEQU-N4M-01-000330
NEQU-N4M-01-000331
NEQU-N4M-01-000332
NEQU-N4M-01-000333
NEQU-N4M-01-000334
NEQU-N4M-01-000335
NEQU-N4M-01-000336
NEQU-N4M-01-000337
NEQU-N4M-01-000338
NEQU-N4M-01-000339
NEQU-N4M-01-000340
NEQU-N4M-01-000341
NEQU-N4M-01-000342
NEQU-N4M-01-000343
NEQU-N4M-01-000344
NEQU-N4M-01-000345
NEQU-N4M-01-000346
NEQU-N4M-01-000347
NEQU-N4M-01-000348
NEQU-N4M-01-000349
NEQU-N4M-01-000350
NEQU-N4M-01-000351
NEQU-N4M-01-000352
NEQU-N4M-01-000353
NEQU-N4M-01-000354
NEQU-N4M-01-000355
NEQU-N4M-01-000356
NEQU-N4M-01-000357
NEQU-N4M-01-000358
NEQU-N4M-01-000359
NEQU-N4M-01-000360
NEQU-N4M-01-000361
NEQU-N4M-01-000362
NEQU-N4M-01-000363
NEQU-N4M-01-000364
NEQU-N4M-01-000365
NEQU-N4M-01-000366
NEQU-N4M-01-000367
NEQU-N4M-01-000368
NEQU-N4M-01-000369
NEQU-N4M-01-000370
NEQU-N4M-01-000371
NEQU-N4M-01-000372
NEQU-N4M-01-000373
NEQU-N4M-01-000374
NEQU-N4M-01-000375
NEQU-N4M-01-000376
NEQU-N4M-01-000377
NEQU-N4M-01-000378
NEQU-N4M-01-000379
NEQU-N4M-01-000380
NEQU-N4M-01-000381
NEQU-N4M-01-000382
NEQU-N4M-01-000383
NEQU-N4M-01-000384
NEQU-N4M-01-000385
NEQU-N4M-01-000386
NEQU-N4M-01-000387
NEQU-N4M-01-000388
NEQU-N4M-01-000389
NEQU-N4M-01-000390
NEQU-N4M-01-000391
NEQU-N4M-01-000392
NEQU-N4M-01-000393
NEQU-N4M-01-000394
NEQU-N4M-01-000395
NEQU-N4M-01-000396
NEQU-N4M-01-000397
NEQU-N4M-01-000398
NEQU-N4M-01-000399
NEQU-N4M-01-000400
NEQU-N4M-01-000401
NEQU-N4M-01-000402
NEQU-N4M-01-000403
NEQU-N4M-01-000404
NEQU-N4M-01-000405
NEQU-N4M-01-000406
NEQU-N4M-01-000407
NEQU-N4M-01-000408
NEQU-N4M-01-000409
NEQU-N4M-01-000410
NEQU-N4M-01-000411
NEQU-N4M-01-000412
NEQU-N4M-01-000413
NEQU-N4M-01-000414
NEQU-N4M-01-000415
NEQU-N4M-01-000416
NEQU-N4M-01-000417
NEQU-N4M-01-000418
NEQU-N4M-01-000419
NEQU-N4M-01-000420
NEQU-N4M-01-000421
NEQU-N4M-01-000422
NEQU-N4M-01-000423
NEQU-N4M-01-000424
NEQU-N4M-01-000425
NEQU-N4M-01-000426
NEQU-N4M-01-000427
NEQU-N4M-01-000428
NEQU-N4M-01-000429
NEQU-N4M-01-000430
NEQU-N4M-01-000431
NEQU-N4M-01-000432
NEQU-N4M-01-000433
NEQU-N4M-01-000434
NEQU-N4M-01-000435
NEQU-N4M-01-000436
NEQU-N4M-01-000437
NEQU-N4M-01-000438
NEQU-N4M-01-000439
NEQU-N4M-01-000440
NEQU-N4M-01-000441
NEQU-N4M-01-000442
NEQU-N4M-01-000443
NEQU-N4M-01-000444
NEQU-N4M-01-000445
NEQU-N4M-01-000446
NEQU-N4M-01-000447
NEQU-N4M-01-000448
NEQU-N4M-01-000449
NEQU-N4M-01-000450
NEQU-N4M-01-000451
NEQU-N4M-01-000452
NEQU-N4M-01-000453
NEQU-N4M-01-000454
NEQU-N4M-01-000455
NEQU-N4M-01-000456
NEQU-N4M-01-000457
NEQU-N4M-01-000458
NEQU-N4M-01-000459
NEQU-N4M-01-000460
NEQU-N4M-01-000461
NEQU-N4M-01-000462
NEQU-N4M-01-000463
NEQU-N4M-01-000464
NEQU-N4M-01-000465
NEQU-N4M-01-000466
NEQU-N4M-01-000467
NEQU-N4M-01-000468
NEQU-N4M-01-000469
NEQU-N4M-01-000470
NEQU-N4M-01-000471
NEQU-N4M-01-000472
NEQU-N4M-01-000473
NEQU-N4M-01-000474
NEQU-N4M-01-000475
NEQU-N4M-01-000476
NEQU-N4M-01-000477
NEQU-N4M-01-000478
NEQU-N4M-01-000479
NEQU-N4M-01-000480
NEQU-N4M-01-000481
NEQU-N4M-01-000482
NEQU-N4M-01-000483
NEQU-N4M-01-000484
NEQU-N4M-01-000485
NEQU-N4M-01-000486
NEQU-N4M-01-000487
NEQU-N4M-01-000488
NEQU-N4M-01-000489
NEQU-N4M-01-000490
NEQU-N4M-01-000491
NEQU-N4M-01-000492
NEQU-N4M-01-000493
NEQU-N4M-01-000494
NEQU-N4M-01-000495
NEQU-N4M-01-000496
NEQU-N4M-01-000497
NEQU-N4M-01-000498
NEQU-N4M-01-000499
NEQU-N4M-01-000500
NEQU-N4M-01-000501
NEQU-N4M-01-000502
NEQU-N4M-01-000503
NEQU-N4M-01-000504
NEQU-N4M-01-000505
NEQU-N4M-01-000506
NEQU-N4M-01-000507
NEQU-N4M-01-000508
NEQU-N4M-01-000509
NEQU-N4M-01-000510
NEQU-N4M-01-000511
NEQU-N4M-01-000512
NEQU-N4M-01-000513
NEQU-N4M-01-000514
NEQU-N4M-01-000515
NEQU-N4M-01-000516
NEQU-N4M-01-000517
NEQU-N4M-01-000518
NEQU-N4M-01-000519
NEQU-N4M-01-000520
NEQU-N4M-01-000521
NEQU-N4M-01-000522
NEQU-N4M-01-000523
NEQU-N4M-01-000524
NEQU-N4M-01-000525
NEQU-N4M-01-000526
NEQU-N4M-01-000527
NEQU-N4M-01-000528
NEQU-N4M-01-000529
NEQU-N4M-01-000530
NEQU-N4M-01-000531
NEQU-N4M-01-000532
NEQU-N4M-01-000533
NEQU-N4M-01-000534
NEQU-N4M-01-000535
NEQU-N4M-01-000536
NEQU-N4M-01-000537
NEQU-N4M-01-000538
NEQU-N4M-01-000539
NEQU-N4M-01-000540
NEQU-N4M-01-000541
NEQU-N4M-01-000542
NEQU-N4M-01-000543
NEQU-N4M-01-000544
NEQU-N4M-01-000545
NEQU-N4M-01-000546
NEQU-N4M-01-000547
NEQU-N4M-01-000548
NEQU-N4M-01-000549
NEQU-N4M-01-000550
NEQU-N4M-01-000551
NEQU-N4M-01-000552
NEQU-N4M-01-000553
NEQU-N4M-01-000554
NEQU-N4M-01-000555
NEQU-N4M-01-000556
NEQU-N4M-01-000557
NEQU-N4M-01-000558
NEQU-N4M-01-000559
NEQU-N4M-01-000560
NEQU-N4M-01-000561
NEQU-N4M-01-000562
NEQU-N4M-01-000563
