# Supplementary material for: Detection of Genomic Idiosyncrasies Using Fuzzy Phylogenetic Profiles
Source: PLoS One. 2013 Jan 14;8(1):e52854. doi: 10.1371/journal.pone.0052854 (PMC3544837; doi:10.1371/journal.pone.0052854)
Supplement: File S3 — Software. Software application and documentation. (GZ) [file pone.0052854.s003.gz › FuzzyProfilesApp/data/geneNames/SPYO-SF3-01.txt]

SPYO-SF3-01-000001
SPYO-SF3-01-000002
SPYO-SF3-01-000003
SPYO-SF3-01-000004
SPYO-SF3-01-000005
SPYO-SF3-01-000006
SPYO-SF3-01-000007
SPYO-SF3-01-000008
SPYO-SF3-01-000009
SPYO-SF3-01-000010
SPYO-SF3-01-000011
SPYO-SF3-01-000012
SPYO-SF3-01-000013
SPYO-SF3-01-000014
SPYO-SF3-01-000015
SPYO-SF3-01-000016
SPYO-SF3-01-000017
SPYO-SF3-01-000018
SPYO-SF3-01-000019
SPYO-SF3-01-000020
SPYO-SF3-01-000021
SPYO-SF3-01-000022
SPYO-SF3-01-000023
SPYO-SF3-01-000024
SPYO-SF3-01-000025
SPYO-SF3-01-000026
SPYO-SF3-01-000027
SPYO-SF3-01-000028
SPYO-SF3-01-000029
SPYO-SF3-01-000030
SPYO-SF3-01-000031
SPYO-SF3-01-000032
SPYO-SF3-01-000033
SPYO-SF3-01-000034
SPYO-SF3-01-000035
SPYO-SF3-01-000036
SPYO-SF3-01-000037
SPYO-SF3-01-000038
SPYO-SF3-01-000039
SPYO-SF3-01-000040
SPYO-SF3-01-000041
SPYO-SF3-01-000042
SPYO-SF3-01-000043
SPYO-SF3-01-000044
SPYO-SF3-01-000045
SPYO-SF3-01-000046
SPYO-SF3-01-000047
SPYO-SF3-01-000048
SPYO-SF3-01-000049
SPYO-SF3-01-000050
SPYO-SF3-01-000051
SPYO-SF3-01-000052
SPYO-SF3-01-000053
SPYO-SF3-01-000054
SPYO-SF3-01-000055
SPYO-SF3-01-000056
SPYO-SF3-01-000057
SPYO-SF3-01-000058
SPYO-SF3-01-000059
SPYO-SF3-01-000060
SPYO-SF3-01-000061
SPYO-SF3-01-000062
SPYO-SF3-01-000063
SPYO-SF3-01-000064
SPYO-SF3-01-000065
SPYO-SF3-01-000066
SPYO-SF3-01-000067
SPYO-SF3-01-000068
SPYO-SF3-01-000069
SPYO-SF3-01-000070
SPYO-SF3-01-000071
SPYO-SF3-01-000072
SPYO-SF3-01-000073
SPYO-SF3-01-000074
SPYO-SF3-01-000075
SPYO-SF3-01-000076
SPYO-SF3-01-000077
SPYO-SF3-01-000078
SPYO-SF3-01-000079
SPYO-SF3-01-000080
SPYO-SF3-01-000081
SPYO-SF3-01-000082
SPYO-SF3-01-000083
SPYO-SF3-01-000084
SPYO-SF3-01-000085
SPYO-SF3-01-000086
SPYO-SF3-01-000087
SPYO-SF3-01-000088
SPYO-SF3-01-000089
SPYO-SF3-01-000090
SPYO-SF3-01-000091
SPYO-SF3-01-000092
SPYO-SF3-01-000093
SPYO-SF3-01-000094
SPYO-SF3-01-000095
SPYO-SF3-01-000096
SPYO-SF3-01-000097
SPYO-SF3-01-000098
SPYO-SF3-01-000099
SPYO-SF3-01-000100
SPYO-SF3-01-000101
SPYO-SF3-01-000102
SPYO-SF3-01-000103
SPYO-SF3-01-000104
SPYO-SF3-01-000105
SPYO-SF3-01-000106
SPYO-SF3-01-000107
SPYO-SF3-01-000108
SPYO-SF3-01-000109
SPYO-SF3-01-000110
SPYO-SF3-01-000111
SPYO-SF3-01-000112
SPYO-SF3-01-000113
SPYO-SF3-01-000114
SPYO-SF3-01-000115
SPYO-SF3-01-000116
SPYO-SF3-01-000117
SPYO-SF3-01-000118
SPYO-SF3-01-000119
SPYO-SF3-01-000120
SPYO-SF3-01-000121
SPYO-SF3-01-000122
SPYO-SF3-01-000123
SPYO-SF3-01-000124
SPYO-SF3-01-000125
SPYO-SF3-01-000126
SPYO-SF3-01-000127
SPYO-SF3-01-000128
SPYO-SF3-01-000129
SPYO-SF3-01-000130
SPYO-SF3-01-000131
SPYO-SF3-01-000132
SPYO-SF3-01-000133
SPYO-SF3-01-000134
SPYO-SF3-01-000135
SPYO-SF3-01-000136
SPYO-SF3-01-000137
SPYO-SF3-01-000138
SPYO-SF3-01-000139
SPYO-SF3-01-000140
SPYO-SF3-01-000141
SPYO-SF3-01-000142
SPYO-SF3-01-000143
SPYO-SF3-01-000144
SPYO-SF3-01-000145
SPYO-SF3-01-000146
SPYO-SF3-01-000147
SPYO-SF3-01-000148
SPYO-SF3-01-000149
SPYO-SF3-01-000150
SPYO-SF3-01-000151
SPYO-SF3-01-000152
SPYO-SF3-01-000153
SPYO-SF3-01-000154
SPYO-SF3-01-000155
SPYO-SF3-01-000156
SPYO-SF3-01-000157
SPYO-SF3-01-000158
SPYO-SF3-01-000159
SPYO-SF3-01-000160
SPYO-SF3-01-000161
SPYO-SF3-01-000162
SPYO-SF3-01-000163
SPYO-SF3-01-000164
SPYO-SF3-01-000165
SPYO-SF3-01-000166
SPYO-SF3-01-000167
SPYO-SF3-01-000168
SPYO-SF3-01-000169
SPYO-SF3-01-000170
SPYO-SF3-01-000171
SPYO-SF3-01-000172
SPYO-SF3-01-000173
SPYO-SF3-01-000174
SPYO-SF3-01-000175
SPYO-SF3-01-000176
SPYO-SF3-01-000177
SPYO-SF3-01-000178
SPYO-SF3-01-000179
SPYO-SF3-01-000180
SPYO-SF3-01-000181
SPYO-SF3-01-000182
SPYO-SF3-01-000183
SPYO-SF3-01-000184
SPYO-SF3-01-000185
SPYO-SF3-01-000186
SPYO-SF3-01-000187
SPYO-SF3-01-000188
SPYO-SF3-01-000189
SPYO-SF3-01-000190
SPYO-SF3-01-000191
SPYO-SF3-01-000192
SPYO-SF3-01-000193
SPYO-SF3-01-000194
SPYO-SF3-01-000195
SPYO-SF3-01-000196
SPYO-SF3-01-000197
SPYO-SF3-01-000198
SPYO-SF3-01-000199
SPYO-SF3-01-000200
SPYO-SF3-01-000201
SPYO-SF3-01-000202
SPYO-SF3-01-000203
SPYO-SF3-01-000204
SPYO-SF3-01-000205
SPYO-SF3-01-000206
SPYO-SF3-01-000207
SPYO-SF3-01-000208
SPYO-SF3-01-000209
SPYO-SF3-01-000210
SPYO-SF3-01-000211
SPYO-SF3-01-000212
SPYO-SF3-01-000213
SPYO-SF3-01-000214
SPYO-SF3-01-000215
SPYO-SF3-01-000216
SPYO-SF3-01-000217
SPYO-SF3-01-000218
SPYO-SF3-01-000219
SPYO-SF3-01-000220
SPYO-SF3-01-000221
SPYO-SF3-01-000222
SPYO-SF3-01-000223
SPYO-SF3-01-000224
SPYO-SF3-01-000225
SPYO-SF3-01-000226
SPYO-SF3-01-000227
SPYO-SF3-01-000228
SPYO-SF3-01-000229
SPYO-SF3-01-000230
SPYO-SF3-01-000231
SPYO-SF3-01-000232
SPYO-SF3-01-000233
SPYO-SF3-01-000234
SPYO-SF3-01-000235
SPYO-SF3-01-000236
SPYO-SF3-01-000237
SPYO-SF3-01-000238
SPYO-SF3-01-000239
SPYO-SF3-01-000240
SPYO-SF3-01-000241
SPYO-SF3-01-000242
SPYO-SF3-01-000243
SPYO-SF3-01-000244
SPYO-SF3-01-000245
SPYO-SF3-01-000246
SPYO-SF3-01-000247
SPYO-SF3-01-000248
SPYO-SF3-01-000249
SPYO-SF3-01-000250
SPYO-SF3-01-000251
SPYO-SF3-01-000252
SPYO-SF3-01-000253
SPYO-SF3-01-000254
SPYO-SF3-01-000255
SPYO-SF3-01-000256
SPYO-SF3-01-000257
SPYO-SF3-01-000258
SPYO-SF3-01-000259
SPYO-SF3-01-000260
SPYO-SF3-01-000261
SPYO-SF3-01-000262
SPYO-SF3-01-000263
SPYO-SF3-01-000264
SPYO-SF3-01-000265
SPYO-SF3-01-000266
SPYO-SF3-01-000267
SPYO-SF3-01-000268
SPYO-SF3-01-000269
SPYO-SF3-01-000270
SPYO-SF3-01-000271
SPYO-SF3-01-000272
SPYO-SF3-01-000273
SPYO-SF3-01-000274
SPYO-SF3-01-000275
SPYO-SF3-01-000276
SPYO-SF3-01-000277
SPYO-SF3-01-000278
SPYO-SF3-01-000279
SPYO-SF3-01-000280
SPYO-SF3-01-000281
SPYO-SF3-01-000282
SPYO-SF3-01-000283
SPYO-SF3-01-000284
SPYO-SF3-01-000285
SPYO-SF3-01-000286
SPYO-SF3-01-000287
SPYO-SF3-01-000288
SPYO-SF3-01-000289
SPYO-SF3-01-000290
SPYO-SF3-01-000291
SPYO-SF3-01-000292
SPYO-SF3-01-000293
SPYO-SF3-01-000294
SPYO-SF3-01-000295
SPYO-SF3-01-000296
SPYO-SF3-01-000297
SPYO-SF3-01-000298
SPYO-SF3-01-000299
SPYO-SF3-01-000300
SPYO-SF3-01-000301
SPYO-SF3-01-000302
SPYO-SF3-01-000303
SPYO-SF3-01-000304
SPYO-SF3-01-000305
SPYO-SF3-01-000306
SPYO-SF3-01-000307
SPYO-SF3-01-000308
SPYO-SF3-01-000309
SPYO-SF3-01-000310
SPYO-SF3-01-000311
SPYO-SF3-01-000312
SPYO-SF3-01-000313
SPYO-SF3-01-000314
SPYO-SF3-01-000315
SPYO-SF3-01-000316
SPYO-SF3-01-000317
SPYO-SF3-01-000318
SPYO-SF3-01-000319
SPYO-SF3-01-000320
SPYO-SF3-01-000321
SPYO-SF3-01-000322
SPYO-SF3-01-000323
SPYO-SF3-01-000324
SPYO-SF3-01-000325
SPYO-SF3-01-000326
SPYO-SF3-01-000327
SPYO-SF3-01-000328
SPYO-SF3-01-000329
SPYO-SF3-01-000330
SPYO-SF3-01-000331
SPYO-SF3-01-000332
SPYO-SF3-01-000333
SPYO-SF3-01-000334
SPYO-SF3-01-000335
SPYO-SF3-01-000336
SPYO-SF3-01-000337
SPYO-SF3-01-000338
SPYO-SF3-01-000339
SPYO-SF3-01-000340
SPYO-SF3-01-000341
SPYO-SF3-01-000342
SPYO-SF3-01-000343
SPYO-SF3-01-000344
SPYO-SF3-01-000345
SPYO-SF3-01-000346
SPYO-SF3-01-000347
SPYO-SF3-01-000348
SPYO-SF3-01-000349
SPYO-SF3-01-000350
SPYO-SF3-01-000351
SPYO-SF3-01-000352
SPYO-SF3-01-000353
SPYO-SF3-01-000354
SPYO-SF3-01-000355
SPYO-SF3-01-000356
SPYO-SF3-01-000357
SPYO-SF3-01-000358
SPYO-SF3-01-000359
SPYO-SF3-01-000360
SPYO-SF3-01-000361
SPYO-SF3-01-000362
SPYO-SF3-01-000363
SPYO-SF3-01-000364
SPYO-SF3-01-000365
SPYO-SF3-01-000366
SPYO-SF3-01-000367
SPYO-SF3-01-000368
SPYO-SF3-01-000369
SPYO-SF3-01-000370
SPYO-SF3-01-000371
SPYO-SF3-01-000372
SPYO-SF3-01-000373
SPYO-SF3-01-000374
SPYO-SF3-01-000375
SPYO-SF3-01-000376
SPYO-SF3-01-000377
SPYO-SF3-01-000378
SPYO-SF3-01-000379
SPYO-SF3-01-000380
SPYO-SF3-01-000381
SPYO-SF3-01-000382
SPYO-SF3-01-000383
SPYO-SF3-01-000384
SPYO-SF3-01-000385
SPYO-SF3-01-000386
SPYO-SF3-01-000387
SPYO-SF3-01-000388
SPYO-SF3-01-000389
SPYO-SF3-01-000390
SPYO-SF3-01-000391
SPYO-SF3-01-000392
SPYO-SF3-01-000393
SPYO-SF3-01-000394
SPYO-SF3-01-000395
SPYO-SF3-01-000396
SPYO-SF3-01-000397
SPYO-SF3-01-000398
SPYO-SF3-01-000399
SPYO-SF3-01-000400
SPYO-SF3-01-000401
SPYO-SF3-01-000402
SPYO-SF3-01-000403
SPYO-SF3-01-000404
SPYO-SF3-01-000405
SPYO-SF3-01-000406
SPYO-SF3-01-000407
SPYO-SF3-01-000408
SPYO-SF3-01-000409
SPYO-SF3-01-000410
SPYO-SF3-01-000411
SPYO-SF3-01-000412
SPYO-SF3-01-000413
SPYO-SF3-01-000414
SPYO-SF3-01-000415
SPYO-SF3-01-000416
SPYO-SF3-01-000417
SPYO-SF3-01-000418
SPYO-SF3-01-000419
SPYO-SF3-01-000420
SPYO-SF3-01-000421
SPYO-SF3-01-000422
SPYO-SF3-01-000423
SPYO-SF3-01-000424
SPYO-SF3-01-000425
SPYO-SF3-01-000426
SPYO-SF3-01-000427
SPYO-SF3-01-000428
SPYO-SF3-01-000429
SPYO-SF3-01-000430
SPYO-SF3-01-000431
SPYO-SF3-01-000432
SPYO-SF3-01-000433
SPYO-SF3-01-000434
SPYO-SF3-01-000435
SPYO-SF3-01-000436
SPYO-SF3-01-000437
SPYO-SF3-01-000438
SPYO-SF3-01-000439
SPYO-SF3-01-000440
SPYO-SF3-01-000441
SPYO-SF3-01-000442
SPYO-SF3-01-000443
SPYO-SF3-01-000444
SPYO-SF3-01-000445
SPYO-SF3-01-000446
SPYO-SF3-01-000447
SPYO-SF3-01-000448
SPYO-SF3-01-000449
SPYO-SF3-01-000450
SPYO-SF3-01-000451
SPYO-SF3-01-000452
SPYO-SF3-01-000453
SPYO-SF3-01-000454
SPYO-SF3-01-000455
SPYO-SF3-01-000456
SPYO-SF3-01-000457
SPYO-SF3-01-000458
SPYO-SF3-01-000459
SPYO-SF3-01-000460
SPYO-SF3-01-000461
SPYO-SF3-01-000462
SPYO-SF3-01-000463
SPYO-SF3-01-000464
SPYO-SF3-01-000465
SPYO-SF3-01-000466
SPYO-SF3-01-000467
SPYO-SF3-01-000468
SPYO-SF3-01-000469
SPYO-SF3-01-000470
SPYO-SF3-01-000471
SPYO-SF3-01-000472
SPYO-SF3-01-000473
SPYO-SF3-01-000474
SPYO-SF3-01-000475
SPYO-SF3-01-000476
SPYO-SF3-01-000477
SPYO-SF3-01-000478
SPYO-SF3-01-000479
SPYO-SF3-01-000480
SPYO-SF3-01-000481
SPYO-SF3-01-000482
SPYO-SF3-01-000483
SPYO-SF3-01-000484
SPYO-SF3-01-000485
SPYO-SF3-01-000486
SPYO-SF3-01-000487
SPYO-SF3-01-000488
SPYO-SF3-01-000489
SPYO-SF3-01-000490
SPYO-SF3-01-000491
SPYO-SF3-01-000492
SPYO-SF3-01-000493
SPYO-SF3-01-000494
SPYO-SF3-01-000495
SPYO-SF3-01-000496
SPYO-SF3-01-000497
SPYO-SF3-01-000498
SPYO-SF3-01-000499
SPYO-SF3-01-000500
SPYO-SF3-01-000501
SPYO-SF3-01-000502
SPYO-SF3-01-000503
SPYO-SF3-01-000504
SPYO-SF3-01-000505
SPYO-SF3-01-000506
SPYO-SF3-01-000507
SPYO-SF3-01-000508
SPYO-SF3-01-000509
SPYO-SF3-01-000510
SPYO-SF3-01-000511
SPYO-SF3-01-000512
SPYO-SF3-01-000513
SPYO-SF3-01-000514
SPYO-SF3-01-000515
SPYO-SF3-01-000516
SPYO-SF3-01-000517
SPYO-SF3-01-000518
SPYO-SF3-01-000519
SPYO-SF3-01-000520
SPYO-SF3-01-000521
SPYO-SF3-01-000522
SPYO-SF3-01-000523
SPYO-SF3-01-000524
SPYO-SF3-01-000525
SPYO-SF3-01-000526
SPYO-SF3-01-000527
SPYO-SF3-01-000528
SPYO-SF3-01-000529
SPYO-SF3-01-000530
SPYO-SF3-01-000531
SPYO-SF3-01-000532
SPYO-SF3-01-000533
SPYO-SF3-01-000534
SPYO-SF3-01-000535
SPYO-SF3-01-000536
SPYO-SF3-01-000537
SPYO-SF3-01-000538
SPYO-SF3-01-000539
SPYO-SF3-01-000540
SPYO-SF3-01-000541
SPYO-SF3-01-000542
SPYO-SF3-01-000543
SPYO-SF3-01-000544
SPYO-SF3-01-000545
SPYO-SF3-01-000546
SPYO-SF3-01-000547
SPYO-SF3-01-000548
SPYO-SF3-01-000549
SPYO-SF3-01-000550
SPYO-SF3-01-000551
SPYO-SF3-01-000552
SPYO-SF3-01-000553
SPYO-SF3-01-000554
SPYO-SF3-01-000555
SPYO-SF3-01-000556
SPYO-SF3-01-000557
SPYO-SF3-01-000558
SPYO-SF3-01-000559
SPYO-SF3-01-000560
SPYO-SF3-01-000561
SPYO-SF3-01-000562
SPYO-SF3-01-000563
SPYO-SF3-01-000564
SPYO-SF3-01-000565
SPYO-SF3-01-000566
SPYO-SF3-01-000567
SPYO-SF3-01-000568
SPYO-SF3-01-000569
SPYO-SF3-01-000570
SPYO-SF3-01-000571
SPYO-SF3-01-000572
SPYO-SF3-01-000573
SPYO-SF3-01-000574
SPYO-SF3-01-000575
SPYO-SF3-01-000576
SPYO-SF3-01-000577
SPYO-SF3-01-000578
SPYO-SF3-01-000579
SPYO-SF3-01-000580
SPYO-SF3-01-000581
SPYO-SF3-01-000582
SPYO-SF3-01-000583
SPYO-SF3-01-000584
SPYO-SF3-01-000585
SPYO-SF3-01-000586
SPYO-SF3-01-000587
SPYO-SF3-01-000588
SPYO-SF3-01-000589
SPYO-SF3-01-000590
SPYO-SF3-01-000591
SPYO-SF3-01-000592
SPYO-SF3-01-000593
SPYO-SF3-01-000594
SPYO-SF3-01-000595
SPYO-SF3-01-000596
SPYO-SF3-01-000597
SPYO-SF3-01-000598
SPYO-SF3-01-000599
SPYO-SF3-01-000600
SPYO-SF3-01-000601
SPYO-SF3-01-000602
SPYO-SF3-01-000603
SPYO-SF3-01-000604
SPYO-SF3-01-000605
SPYO-SF3-01-000606
SPYO-SF3-01-000607
SPYO-SF3-01-000608
SPYO-SF3-01-000609
SPYO-SF3-01-000610
SPYO-SF3-01-000611
SPYO-SF3-01-000612
SPYO-SF3-01-000613
SPYO-SF3-01-000614
SPYO-SF3-01-000615
SPYO-SF3-01-000616
SPYO-SF3-01-000617
SPYO-SF3-01-000618
SPYO-SF3-01-000619
SPYO-SF3-01-000620
SPYO-SF3-01-000621
SPYO-SF3-01-000622
SPYO-SF3-01-000623
SPYO-SF3-01-000624
SPYO-SF3-01-000625
SPYO-SF3-01-000626
SPYO-SF3-01-000627
SPYO-SF3-01-000628
SPYO-SF3-01-000629
SPYO-SF3-01-000630
SPYO-SF3-01-000631
SPYO-SF3-01-000632
SPYO-SF3-01-000633
SPYO-SF3-01-000634
SPYO-SF3-01-000635
SPYO-SF3-01-000636
SPYO-SF3-01-000637
SPYO-SF3-01-000638
SPYO-SF3-01-000639
SPYO-SF3-01-000640
SPYO-SF3-01-000641
SPYO-SF3-01-000642
SPYO-SF3-01-000643
SPYO-SF3-01-000644
SPYO-SF3-01-000645
SPYO-SF3-01-000646
SPYO-SF3-01-000647
SPYO-SF3-01-000648
SPYO-SF3-01-000649
SPYO-SF3-01-000650
SPYO-SF3-01-000651
SPYO-SF3-01-000652
SPYO-SF3-01-000653
SPYO-SF3-01-000654
SPYO-SF3-01-000655
SPYO-SF3-01-000656
SPYO-SF3-01-000657
SPYO-SF3-01-000658
SPYO-SF3-01-000659
SPYO-SF3-01-000660
SPYO-SF3-01-000661
SPYO-SF3-01-000662
SPYO-SF3-01-000663
SPYO-SF3-01-000664
SPYO-SF3-01-000665
SPYO-SF3-01-000666
SPYO-SF3-01-000667
SPYO-SF3-01-000668
SPYO-SF3-01-000669
SPYO-SF3-01-000670
SPYO-SF3-01-000671
SPYO-SF3-01-000672
SPYO-SF3-01-000673
SPYO-SF3-01-000674
SPYO-SF3-01-000675
SPYO-SF3-01-000676
SPYO-SF3-01-000677
SPYO-SF3-01-000678
SPYO-SF3-01-000679
SPYO-SF3-01-000680
SPYO-SF3-01-000681
SPYO-SF3-01-000682
SPYO-SF3-01-000683
SPYO-SF3-01-000684
SPYO-SF3-01-000685
SPYO-SF3-01-000686
SPYO-SF3-01-000687
SPYO-SF3-01-000688
SPYO-SF3-01-000689
SPYO-SF3-01-000690
SPYO-SF3-01-000691
SPYO-SF3-01-000692
SPYO-SF3-01-000693
SPYO-SF3-01-000694
SPYO-SF3-01-000695
SPYO-SF3-01-000696
SPYO-SF3-01-000697
SPYO-SF3-01-000698
SPYO-SF3-01-000699
SPYO-SF3-01-000700
SPYO-SF3-01-000701
SPYO-SF3-01-000702
SPYO-SF3-01-000703
SPYO-SF3-01-000704
SPYO-SF3-01-000705
SPYO-SF3-01-000706
SPYO-SF3-01-000707
SPYO-SF3-01-000708
SPYO-SF3-01-000709
SPYO-SF3-01-000710
SPYO-SF3-01-000711
SPYO-SF3-01-000712
SPYO-SF3-01-000713
SPYO-SF3-01-000714
SPYO-SF3-01-000715
SPYO-SF3-01-000716
SPYO-SF3-01-000717
SPYO-SF3-01-000718
SPYO-SF3-01-000719
SPYO-SF3-01-000720
SPYO-SF3-01-000721
SPYO-SF3-01-000722
SPYO-SF3-01-000723
SPYO-SF3-01-000724
SPYO-SF3-01-000725
SPYO-SF3-01-000726
SPYO-SF3-01-000727
SPYO-SF3-01-000728
SPYO-SF3-01-000729
SPYO-SF3-01-000730
SPYO-SF3-01-000731
SPYO-SF3-01-000732
SPYO-SF3-01-000733
SPYO-SF3-01-000734
SPYO-SF3-01-000735
SPYO-SF3-01-000736
SPYO-SF3-01-000737
SPYO-SF3-01-000738
SPYO-SF3-01-000739
SPYO-SF3-01-000740
SPYO-SF3-01-000741
SPYO-SF3-01-000742
SPYO-SF3-01-000743
SPYO-SF3-01-000744
SPYO-SF3-01-000745
SPYO-SF3-01-000746
SPYO-SF3-01-000747
SPYO-SF3-01-000748
SPYO-SF3-01-000749
SPYO-SF3-01-000750
SPYO-SF3-01-000751
SPYO-SF3-01-000752
SPYO-SF3-01-000753
SPYO-SF3-01-000754
SPYO-SF3-01-000755
SPYO-SF3-01-000756
SPYO-SF3-01-000757
SPYO-SF3-01-000758
SPYO-SF3-01-000759
SPYO-SF3-01-000760
SPYO-SF3-01-000761
SPYO-SF3-01-000762
SPYO-SF3-01-000763
SPYO-SF3-01-000764
SPYO-SF3-01-000765
SPYO-SF3-01-000766
SPYO-SF3-01-000767
SPYO-SF3-01-000768
SPYO-SF3-01-000769
SPYO-SF3-01-000770
SPYO-SF3-01-000771
SPYO-SF3-01-000772
SPYO-SF3-01-000773
SPYO-SF3-01-000774
SPYO-SF3-01-000775
SPYO-SF3-01-000776
SPYO-SF3-01-000777
SPYO-SF3-01-000778
SPYO-SF3-01-000779
SPYO-SF3-01-000780
SPYO-SF3-01-000781
SPYO-SF3-01-000782
SPYO-SF3-01-000783
SPYO-SF3-01-000784
SPYO-SF3-01-000785
SPYO-SF3-01-000786
SPYO-SF3-01-000787
SPYO-SF3-01-000788
SPYO-SF3-01-000789
SPYO-SF3-01-000790
SPYO-SF3-01-000791
SPYO-SF3-01-000792
SPYO-SF3-01-000793
SPYO-SF3-01-000794
SPYO-SF3-01-000795
SPYO-SF3-01-000796
SPYO-SF3-01-000797
SPYO-SF3-01-000798
SPYO-SF3-01-000799
SPYO-SF3-01-000800
SPYO-SF3-01-000801
SPYO-SF3-01-000802
SPYO-SF3-01-000803
SPYO-SF3-01-000804
SPYO-SF3-01-000805
SPYO-SF3-01-000806
SPYO-SF3-01-000807
SPYO-SF3-01-000808
SPYO-SF3-01-000809
SPYO-SF3-01-000810
SPYO-SF3-01-000811
SPYO-SF3-01-000812
SPYO-SF3-01-000813
SPYO-SF3-01-000814
SPYO-SF3-01-000815
SPYO-SF3-01-000816
SPYO-SF3-01-000817
SPYO-SF3-01-000818
SPYO-SF3-01-000819
SPYO-SF3-01-000820
SPYO-SF3-01-000821
SPYO-SF3-01-000822
SPYO-SF3-01-000823
SPYO-SF3-01-000824
SPYO-SF3-01-000825
SPYO-SF3-01-000826
SPYO-SF3-01-000827
SPYO-SF3-01-000828
SPYO-SF3-01-000829
SPYO-SF3-01-000830
SPYO-SF3-01-000831
SPYO-SF3-01-000832
SPYO-SF3-01-000833
SPYO-SF3-01-000834
SPYO-SF3-01-000835
SPYO-SF3-01-000836
SPYO-SF3-01-000837
SPYO-SF3-01-000838
SPYO-SF3-01-000839
SPYO-SF3-01-000840
SPYO-SF3-01-000841
SPYO-SF3-01-000842
SPYO-SF3-01-000843
SPYO-SF3-01-000844
SPYO-SF3-01-000845
SPYO-SF3-01-000846
SPYO-SF3-01-000847
SPYO-SF3-01-000848
SPYO-SF3-01-000849
SPYO-SF3-01-000850
SPYO-SF3-01-000851
SPYO-SF3-01-000852
SPYO-SF3-01-000853
SPYO-SF3-01-000854
SPYO-SF3-01-000855
SPYO-SF3-01-000856
SPYO-SF3-01-000857
SPYO-SF3-01-000858
SPYO-SF3-01-000859
SPYO-SF3-01-000860
SPYO-SF3-01-000861
SPYO-SF3-01-000862
SPYO-SF3-01-000863
SPYO-SF3-01-000864
SPYO-SF3-01-000865
SPYO-SF3-01-000866
SPYO-SF3-01-000867
SPYO-SF3-01-000868
SPYO-SF3-01-000869
SPYO-SF3-01-000870
SPYO-SF3-01-000871
SPYO-SF3-01-000872
SPYO-SF3-01-000873
SPYO-SF3-01-000874
SPYO-SF3-01-000875
SPYO-SF3-01-000876
SPYO-SF3-01-000877
SPYO-SF3-01-000878
SPYO-SF3-01-000879
SPYO-SF3-01-000880
SPYO-SF3-01-000881
SPYO-SF3-01-000882
SPYO-SF3-01-000883
SPYO-SF3-01-000884
SPYO-SF3-01-000885
SPYO-SF3-01-000886
SPYO-SF3-01-000887
SPYO-SF3-01-000888
SPYO-SF3-01-000889
SPYO-SF3-01-000890
SPYO-SF3-01-000891
SPYO-SF3-01-000892
SPYO-SF3-01-000893
SPYO-SF3-01-000894
SPYO-SF3-01-000895
SPYO-SF3-01-000896
SPYO-SF3-01-000897
SPYO-SF3-01-000898
SPYO-SF3-01-000899
SPYO-SF3-01-000900
SPYO-SF3-01-000901
SPYO-SF3-01-000902
SPYO-SF3-01-000903
SPYO-SF3-01-000904
SPYO-SF3-01-000905
SPYO-SF3-01-000906
SPYO-SF3-01-000907
SPYO-SF3-01-000908
SPYO-SF3-01-000909
SPYO-SF3-01-000910
SPYO-SF3-01-000911
SPYO-SF3-01-000912
SPYO-SF3-01-000913
SPYO-SF3-01-000914
SPYO-SF3-01-000915
SPYO-SF3-01-000916
SPYO-SF3-01-000917
SPYO-SF3-01-000918
SPYO-SF3-01-000919
SPYO-SF3-01-000920
SPYO-SF3-01-000921
SPYO-SF3-01-000922
SPYO-SF3-01-000923
SPYO-SF3-01-000924
SPYO-SF3-01-000925
SPYO-SF3-01-000926
SPYO-SF3-01-000927
SPYO-SF3-01-000928
SPYO-SF3-01-000929
SPYO-SF3-01-000930
SPYO-SF3-01-000931
SPYO-SF3-01-000932
SPYO-SF3-01-000933
SPYO-SF3-01-000934
SPYO-SF3-01-000935
SPYO-SF3-01-000936
SPYO-SF3-01-000937
SPYO-SF3-01-000938
SPYO-SF3-01-000939
SPYO-SF3-01-000940
SPYO-SF3-01-000941
SPYO-SF3-01-000942
SPYO-SF3-01-000943
SPYO-SF3-01-000944
SPYO-SF3-01-000945
SPYO-SF3-01-000946
SPYO-SF3-01-000947
SPYO-SF3-01-000948
SPYO-SF3-01-000949
SPYO-SF3-01-000950
SPYO-SF3-01-000951
SPYO-SF3-01-000952
SPYO-SF3-01-000953
SPYO-SF3-01-000954
SPYO-SF3-01-000955
SPYO-SF3-01-000956
SPYO-SF3-01-000957
SPYO-SF3-01-000958
SPYO-SF3-01-000959
SPYO-SF3-01-000960
SPYO-SF3-01-000961
SPYO-SF3-01-000962
SPYO-SF3-01-000963
SPYO-SF3-01-000964
SPYO-SF3-01-000965
SPYO-SF3-01-000966
SPYO-SF3-01-000967
SPYO-SF3-01-000968
SPYO-SF3-01-000969
SPYO-SF3-01-000970
SPYO-SF3-01-000971
SPYO-SF3-01-000972
SPYO-SF3-01-000973
SPYO-SF3-01-000974
SPYO-SF3-01-000975
SPYO-SF3-01-000976
SPYO-SF3-01-000977
SPYO-SF3-01-000978
SPYO-SF3-01-000979
SPYO-SF3-01-000980
SPYO-SF3-01-000981
SPYO-SF3-01-000982
SPYO-SF3-01-000983
SPYO-SF3-01-000984
SPYO-SF3-01-000985
SPYO-SF3-01-000986
SPYO-SF3-01-000987
SPYO-SF3-01-000988
SPYO-SF3-01-000989
SPYO-SF3-01-000990
SPYO-SF3-01-000991
SPYO-SF3-01-000992
SPYO-SF3-01-000993
SPYO-SF3-01-000994
SPYO-SF3-01-000995
SPYO-SF3-01-000996
SPYO-SF3-01-000997
SPYO-SF3-01-000998
SPYO-SF3-01-000999
SPYO-SF3-01-001000
SPYO-SF3-01-001001
SPYO-SF3-01-001002
SPYO-SF3-01-001003
SPYO-SF3-01-001004
SPYO-SF3-01-001005
SPYO-SF3-01-001006
SPYO-SF3-01-001007
SPYO-SF3-01-001008
SPYO-SF3-01-001009
SPYO-SF3-01-001010
SPYO-SF3-01-001011
SPYO-SF3-01-001012
SPYO-SF3-01-001013
SPYO-SF3-01-001014
SPYO-SF3-01-001015
SPYO-SF3-01-001016
SPYO-SF3-01-001017
SPYO-SF3-01-001018
SPYO-SF3-01-001019
SPYO-SF3-01-001020
SPYO-SF3-01-001021
SPYO-SF3-01-001022
SPYO-SF3-01-001023
SPYO-SF3-01-001024
SPYO-SF3-01-001025
SPYO-SF3-01-001026
SPYO-SF3-01-001027
SPYO-SF3-01-001028
SPYO-SF3-01-001029
SPYO-SF3-01-001030
SPYO-SF3-01-001031
SPYO-SF3-01-001032
SPYO-SF3-01-001033
SPYO-SF3-01-001034
SPYO-SF3-01-001035
SPYO-SF3-01-001036
SPYO-SF3-01-001037
SPYO-SF3-01-001038
SPYO-SF3-01-001039
SPYO-SF3-01-001040
SPYO-SF3-01-001041
SPYO-SF3-01-001042
SPYO-SF3-01-001043
SPYO-SF3-01-001044
SPYO-SF3-01-001045
SPYO-SF3-01-001046
SPYO-SF3-01-001047
SPYO-SF3-01-001048
SPYO-SF3-01-001049
SPYO-SF3-01-001050
SPYO-SF3-01-001051
SPYO-SF3-01-001052
SPYO-SF3-01-001053
SPYO-SF3-01-001054
SPYO-SF3-01-001055
SPYO-SF3-01-001056
SPYO-SF3-01-001057
SPYO-SF3-01-001058
SPYO-SF3-01-001059
SPYO-SF3-01-001060
SPYO-SF3-01-001061
SPYO-SF3-01-001062
SPYO-SF3-01-001063
SPYO-SF3-01-001064
SPYO-SF3-01-001065
SPYO-SF3-01-001066
SPYO-SF3-01-001067
SPYO-SF3-01-001068
SPYO-SF3-01-001069
SPYO-SF3-01-001070
SPYO-SF3-01-001071
SPYO-SF3-01-001072
SPYO-SF3-01-001073
SPYO-SF3-01-001074
SPYO-SF3-01-001075
SPYO-SF3-01-001076
SPYO-SF3-01-001077
SPYO-SF3-01-001078
SPYO-SF3-01-001079
SPYO-SF3-01-001080
SPYO-SF3-01-001081
SPYO-SF3-01-001082
SPYO-SF3-01-001083
SPYO-SF3-01-001084
SPYO-SF3-01-001085
SPYO-SF3-01-001086
SPYO-SF3-01-001087
SPYO-SF3-01-001088
SPYO-SF3-01-001089
SPYO-SF3-01-001090
SPYO-SF3-01-001091
SPYO-SF3-01-001092
SPYO-SF3-01-001093
SPYO-SF3-01-001094
SPYO-SF3-01-001095
SPYO-SF3-01-001096
SPYO-SF3-01-001097
SPYO-SF3-01-001098
SPYO-SF3-01-001099
SPYO-SF3-01-001100
SPYO-SF3-01-001101
SPYO-SF3-01-001102
SPYO-SF3-01-001103
SPYO-SF3-01-001104
SPYO-SF3-01-001105
SPYO-SF3-01-001106
SPYO-SF3-01-001107
SPYO-SF3-01-001108
SPYO-SF3-01-001109
SPYO-SF3-01-001110
SPYO-SF3-01-001111
SPYO-SF3-01-001112
SPYO-SF3-01-001113
SPYO-SF3-01-001114
SPYO-SF3-01-001115
SPYO-SF3-01-001116
SPYO-SF3-01-001117
SPYO-SF3-01-001118
SPYO-SF3-01-001119
SPYO-SF3-01-001120
SPYO-SF3-01-001121
SPYO-SF3-01-001122
SPYO-SF3-01-001123
SPYO-SF3-01-001124
SPYO-SF3-01-001125
SPYO-SF3-01-001126
SPYO-SF3-01-001127
SPYO-SF3-01-001128
SPYO-SF3-01-001129
SPYO-SF3-01-001130
SPYO-SF3-01-001131
SPYO-SF3-01-001132
SPYO-SF3-01-001133
SPYO-SF3-01-001134
SPYO-SF3-01-001135
SPYO-SF3-01-001136
SPYO-SF3-01-001137
SPYO-SF3-01-001138
SPYO-SF3-01-001139
SPYO-SF3-01-001140
SPYO-SF3-01-001141
SPYO-SF3-01-001142
SPYO-SF3-01-001143
SPYO-SF3-01-001144
SPYO-SF3-01-001145
SPYO-SF3-01-001146
SPYO-SF3-01-001147
SPYO-SF3-01-001148
SPYO-SF3-01-001149
SPYO-SF3-01-001150
SPYO-SF3-01-001151
SPYO-SF3-01-001152
SPYO-SF3-01-001153
SPYO-SF3-01-001154
SPYO-SF3-01-001155
SPYO-SF3-01-001156
SPYO-SF3-01-001157
SPYO-SF3-01-001158
SPYO-SF3-01-001159
SPYO-SF3-01-001160
SPYO-SF3-01-001161
SPYO-SF3-01-001162
SPYO-SF3-01-001163
SPYO-SF3-01-001164
SPYO-SF3-01-001165
SPYO-SF3-01-001166
SPYO-SF3-01-001167
SPYO-SF3-01-001168
SPYO-SF3-01-001169
SPYO-SF3-01-001170
SPYO-SF3-01-001171
SPYO-SF3-01-001172
SPYO-SF3-01-001173
SPYO-SF3-01-001174
SPYO-SF3-01-001175
SPYO-SF3-01-001176
SPYO-SF3-01-001177
SPYO-SF3-01-001178
SPYO-SF3-01-001179
SPYO-SF3-01-001180
SPYO-SF3-01-001181
SPYO-SF3-01-001182
SPYO-SF3-01-001183
SPYO-SF3-01-001184
SPYO-SF3-01-001185
SPYO-SF3-01-001186
SPYO-SF3-01-001187
SPYO-SF3-01-001188
SPYO-SF3-01-001189
SPYO-SF3-01-001190
SPYO-SF3-01-001191
SPYO-SF3-01-001192
SPYO-SF3-01-001193
SPYO-SF3-01-001194
SPYO-SF3-01-001195
SPYO-SF3-01-001196
SPYO-SF3-01-001197
SPYO-SF3-01-001198
SPYO-SF3-01-001199
SPYO-SF3-01-001200
SPYO-SF3-01-001201
SPYO-SF3-01-001202
SPYO-SF3-01-001203
SPYO-SF3-01-001204
SPYO-SF3-01-001205
SPYO-SF3-01-001206
SPYO-SF3-01-001207
SPYO-SF3-01-001208
SPYO-SF3-01-001209
SPYO-SF3-01-001210
SPYO-SF3-01-001211
SPYO-SF3-01-001212
SPYO-SF3-01-001213
SPYO-SF3-01-001214
SPYO-SF3-01-001215
SPYO-SF3-01-001216
SPYO-SF3-01-001217
SPYO-SF3-01-001218
SPYO-SF3-01-001219
SPYO-SF3-01-001220
SPYO-SF3-01-001221
SPYO-SF3-01-001222
SPYO-SF3-01-001223
SPYO-SF3-01-001224
SPYO-SF3-01-001225
SPYO-SF3-01-001226
SPYO-SF3-01-001227
SPYO-SF3-01-001228
SPYO-SF3-01-001229
SPYO-SF3-01-001230
SPYO-SF3-01-001231
SPYO-SF3-01-001232
SPYO-SF3-01-001233
SPYO-SF3-01-001234
SPYO-SF3-01-001235
SPYO-SF3-01-001236
SPYO-SF3-01-001237
SPYO-SF3-01-001238
SPYO-SF3-01-001239
SPYO-SF3-01-001240
SPYO-SF3-01-001241
SPYO-SF3-01-001242
SPYO-SF3-01-001243
SPYO-SF3-01-001244
SPYO-SF3-01-001245
SPYO-SF3-01-001246
SPYO-SF3-01-001247
SPYO-SF3-01-001248
SPYO-SF3-01-001249
SPYO-SF3-01-001250
SPYO-SF3-01-001251
SPYO-SF3-01-001252
SPYO-SF3-01-001253
SPYO-SF3-01-001254
SPYO-SF3-01-001255
SPYO-SF3-01-001256
SPYO-SF3-01-001257
SPYO-SF3-01-001258
SPYO-SF3-01-001259
SPYO-SF3-01-001260
SPYO-SF3-01-001261
SPYO-SF3-01-001262
SPYO-SF3-01-001263
SPYO-SF3-01-001264
SPYO-SF3-01-001265
SPYO-SF3-01-001266
SPYO-SF3-01-001267
SPYO-SF3-01-001268
SPYO-SF3-01-001269
SPYO-SF3-01-001270
SPYO-SF3-01-001271
SPYO-SF3-01-001272
SPYO-SF3-01-001273
SPYO-SF3-01-001274
SPYO-SF3-01-001275
SPYO-SF3-01-001276
SPYO-SF3-01-001277
SPYO-SF3-01-001278
SPYO-SF3-01-001279
SPYO-SF3-01-001280
SPYO-SF3-01-001281
SPYO-SF3-01-001282
SPYO-SF3-01-001283
SPYO-SF3-01-001284
SPYO-SF3-01-001285
SPYO-SF3-01-001286
SPYO-SF3-01-001287
SPYO-SF3-01-001288
SPYO-SF3-01-001289
SPYO-SF3-01-001290
SPYO-SF3-01-001291
SPYO-SF3-01-001292
SPYO-SF3-01-001293
SPYO-SF3-01-001294
SPYO-SF3-01-001295
SPYO-SF3-01-001296
SPYO-SF3-01-001297
SPYO-SF3-01-001298
SPYO-SF3-01-001299
SPYO-SF3-01-001300
SPYO-SF3-01-001301
SPYO-SF3-01-001302
SPYO-SF3-01-001303
SPYO-SF3-01-001304
SPYO-SF3-01-001305
SPYO-SF3-01-001306
SPYO-SF3-01-001307
SPYO-SF3-01-001308
SPYO-SF3-01-001309
SPYO-SF3-01-001310
SPYO-SF3-01-001311
SPYO-SF3-01-001312
SPYO-SF3-01-001313
SPYO-SF3-01-001314
SPYO-SF3-01-001315
SPYO-SF3-01-001316
SPYO-SF3-01-001317
SPYO-SF3-01-001318
SPYO-SF3-01-001319
SPYO-SF3-01-001320
SPYO-SF3-01-001321
SPYO-SF3-01-001322
SPYO-SF3-01-001323
SPYO-SF3-01-001324
SPYO-SF3-01-001325
SPYO-SF3-01-001326
SPYO-SF3-01-001327
SPYO-SF3-01-001328
SPYO-SF3-01-001329
SPYO-SF3-01-001330
SPYO-SF3-01-001331
SPYO-SF3-01-001332
SPYO-SF3-01-001333
SPYO-SF3-01-001334
SPYO-SF3-01-001335
SPYO-SF3-01-001336
SPYO-SF3-01-001337
SPYO-SF3-01-001338
SPYO-SF3-01-001339
SPYO-SF3-01-001340
SPYO-SF3-01-001341
SPYO-SF3-01-001342
SPYO-SF3-01-001343
SPYO-SF3-01-001344
SPYO-SF3-01-001345
SPYO-SF3-01-001346
SPYO-SF3-01-001347
SPYO-SF3-01-001348
SPYO-SF3-01-001349
SPYO-SF3-01-001350
SPYO-SF3-01-001351
SPYO-SF3-01-001352
SPYO-SF3-01-001353
SPYO-SF3-01-001354
SPYO-SF3-01-001355
SPYO-SF3-01-001356
SPYO-SF3-01-001357
SPYO-SF3-01-001358
SPYO-SF3-01-001359
SPYO-SF3-01-001360
SPYO-SF3-01-001361
SPYO-SF3-01-001362
SPYO-SF3-01-001363
SPYO-SF3-01-001364
SPYO-SF3-01-001365
SPYO-SF3-01-001366
SPYO-SF3-01-001367
SPYO-SF3-01-001368
SPYO-SF3-01-001369
SPYO-SF3-01-001370
SPYO-SF3-01-001371
SPYO-SF3-01-001372
SPYO-SF3-01-001373
SPYO-SF3-01-001374
SPYO-SF3-01-001375
SPYO-SF3-01-001376
SPYO-SF3-01-001377
SPYO-SF3-01-001378
SPYO-SF3-01-001379
SPYO-SF3-01-001380
SPYO-SF3-01-001381
SPYO-SF3-01-001382
SPYO-SF3-01-001383
SPYO-SF3-01-001384
SPYO-SF3-01-001385
SPYO-SF3-01-001386
SPYO-SF3-01-001387
SPYO-SF3-01-001388
SPYO-SF3-01-001389
SPYO-SF3-01-001390
SPYO-SF3-01-001391
SPYO-SF3-01-001392
SPYO-SF3-01-001393
SPYO-SF3-01-001394
SPYO-SF3-01-001395
SPYO-SF3-01-001396
SPYO-SF3-01-001397
SPYO-SF3-01-001398
SPYO-SF3-01-001399
SPYO-SF3-01-001400
SPYO-SF3-01-001401
SPYO-SF3-01-001402
SPYO-SF3-01-001403
SPYO-SF3-01-001404
SPYO-SF3-01-001405
SPYO-SF3-01-001406
SPYO-SF3-01-001407
SPYO-SF3-01-001408
SPYO-SF3-01-001409
SPYO-SF3-01-001410
SPYO-SF3-01-001411
SPYO-SF3-01-001412
SPYO-SF3-01-001413
SPYO-SF3-01-001414
SPYO-SF3-01-001415
SPYO-SF3-01-001416
SPYO-SF3-01-001417
SPYO-SF3-01-001418
SPYO-SF3-01-001419
SPYO-SF3-01-001420
SPYO-SF3-01-001421
SPYO-SF3-01-001422
SPYO-SF3-01-001423
SPYO-SF3-01-001424
SPYO-SF3-01-001425
SPYO-SF3-01-001426
SPYO-SF3-01-001427
SPYO-SF3-01-001428
SPYO-SF3-01-001429
SPYO-SF3-01-001430
SPYO-SF3-01-001431
SPYO-SF3-01-001432
SPYO-SF3-01-001433
SPYO-SF3-01-001434
SPYO-SF3-01-001435
SPYO-SF3-01-001436
SPYO-SF3-01-001437
SPYO-SF3-01-001438
SPYO-SF3-01-001439
SPYO-SF3-01-001440
SPYO-SF3-01-001441
SPYO-SF3-01-001442
SPYO-SF3-01-001443
SPYO-SF3-01-001444
SPYO-SF3-01-001445
SPYO-SF3-01-001446
SPYO-SF3-01-001447
SPYO-SF3-01-001448
SPYO-SF3-01-001449
SPYO-SF3-01-001450
SPYO-SF3-01-001451
SPYO-SF3-01-001452
SPYO-SF3-01-001453
SPYO-SF3-01-001454
SPYO-SF3-01-001455
SPYO-SF3-01-001456
SPYO-SF3-01-001457
SPYO-SF3-01-001458
SPYO-SF3-01-001459
SPYO-SF3-01-001460
SPYO-SF3-01-001461
SPYO-SF3-01-001462
SPYO-SF3-01-001463
SPYO-SF3-01-001464
SPYO-SF3-01-001465
SPYO-SF3-01-001466
SPYO-SF3-01-001467
SPYO-SF3-01-001468
SPYO-SF3-01-001469
SPYO-SF3-01-001470
SPYO-SF3-01-001471
SPYO-SF3-01-001472
SPYO-SF3-01-001473
SPYO-SF3-01-001474
SPYO-SF3-01-001475
SPYO-SF3-01-001476
SPYO-SF3-01-001477
SPYO-SF3-01-001478
SPYO-SF3-01-001479
SPYO-SF3-01-001480
SPYO-SF3-01-001481
SPYO-SF3-01-001482
SPYO-SF3-01-001483
SPYO-SF3-01-001484
SPYO-SF3-01-001485
SPYO-SF3-01-001486
SPYO-SF3-01-001487
SPYO-SF3-01-001488
SPYO-SF3-01-001489
SPYO-SF3-01-001490
SPYO-SF3-01-001491
SPYO-SF3-01-001492
SPYO-SF3-01-001493
SPYO-SF3-01-001494
SPYO-SF3-01-001495
SPYO-SF3-01-001496
SPYO-SF3-01-001497
SPYO-SF3-01-001498
SPYO-SF3-01-001499
SPYO-SF3-01-001500
SPYO-SF3-01-001501
SPYO-SF3-01-001502
SPYO-SF3-01-001503
SPYO-SF3-01-001504
SPYO-SF3-01-001505
SPYO-SF3-01-001506
SPYO-SF3-01-001507
SPYO-SF3-01-001508
SPYO-SF3-01-001509
SPYO-SF3-01-001510
SPYO-SF3-01-001511
SPYO-SF3-01-001512
SPYO-SF3-01-001513
SPYO-SF3-01-001514
SPYO-SF3-01-001515
SPYO-SF3-01-001516
SPYO-SF3-01-001517
SPYO-SF3-01-001518
SPYO-SF3-01-001519
SPYO-SF3-01-001520
SPYO-SF3-01-001521
SPYO-SF3-01-001522
SPYO-SF3-01-001523
SPYO-SF3-01-001524
SPYO-SF3-01-001525
SPYO-SF3-01-001526
SPYO-SF3-01-001527
SPYO-SF3-01-001528
SPYO-SF3-01-001529
SPYO-SF3-01-001530
SPYO-SF3-01-001531
SPYO-SF3-01-001532
SPYO-SF3-01-001533
SPYO-SF3-01-001534
SPYO-SF3-01-001535
SPYO-SF3-01-001536
SPYO-SF3-01-001537
SPYO-SF3-01-001538
SPYO-SF3-01-001539
SPYO-SF3-01-001540
SPYO-SF3-01-001541
SPYO-SF3-01-001542
SPYO-SF3-01-001543
SPYO-SF3-01-001544
SPYO-SF3-01-001545
SPYO-SF3-01-001546
SPYO-SF3-01-001547
SPYO-SF3-01-001548
SPYO-SF3-01-001549
SPYO-SF3-01-001550
SPYO-SF3-01-001551
SPYO-SF3-01-001552
SPYO-SF3-01-001553
SPYO-SF3-01-001554
SPYO-SF3-01-001555
SPYO-SF3-01-001556
SPYO-SF3-01-001557
SPYO-SF3-01-001558
SPYO-SF3-01-001559
SPYO-SF3-01-001560
SPYO-SF3-01-001561
SPYO-SF3-01-001562
SPYO-SF3-01-001563
SPYO-SF3-01-001564
SPYO-SF3-01-001565
SPYO-SF3-01-001566
SPYO-SF3-01-001567
SPYO-SF3-01-001568
SPYO-SF3-01-001569
SPYO-SF3-01-001570
SPYO-SF3-01-001571
SPYO-SF3-01-001572
SPYO-SF3-01-001573
SPYO-SF3-01-001574
SPYO-SF3-01-001575
SPYO-SF3-01-001576
SPYO-SF3-01-001577
SPYO-SF3-01-001578
SPYO-SF3-01-001579
SPYO-SF3-01-001580
SPYO-SF3-01-001581
SPYO-SF3-01-001582
SPYO-SF3-01-001583
SPYO-SF3-01-001584
SPYO-SF3-01-001585
SPYO-SF3-01-001586
SPYO-SF3-01-001587
SPYO-SF3-01-001588
SPYO-SF3-01-001589
SPYO-SF3-01-001590
SPYO-SF3-01-001591
SPYO-SF3-01-001592
SPYO-SF3-01-001593
SPYO-SF3-01-001594
SPYO-SF3-01-001595
SPYO-SF3-01-001596
SPYO-SF3-01-001597
SPYO-SF3-01-001598
SPYO-SF3-01-001599
SPYO-SF3-01-001600
SPYO-SF3-01-001601
SPYO-SF3-01-001602
SPYO-SF3-01-001603
SPYO-SF3-01-001604
SPYO-SF3-01-001605
SPYO-SF3-01-001606
SPYO-SF3-01-001607
SPYO-SF3-01-001608
SPYO-SF3-01-001609
SPYO-SF3-01-001610
SPYO-SF3-01-001611
SPYO-SF3-01-001612
SPYO-SF3-01-001613
SPYO-SF3-01-001614
SPYO-SF3-01-001615
SPYO-SF3-01-001616
SPYO-SF3-01-001617
SPYO-SF3-01-001618
SPYO-SF3-01-001619
SPYO-SF3-01-001620
SPYO-SF3-01-001621
SPYO-SF3-01-001622
SPYO-SF3-01-001623
SPYO-SF3-01-001624
SPYO-SF3-01-001625
SPYO-SF3-01-001626
SPYO-SF3-01-001627
SPYO-SF3-01-001628
SPYO-SF3-01-001629
SPYO-SF3-01-001630
SPYO-SF3-01-001631
SPYO-SF3-01-001632
SPYO-SF3-01-001633
SPYO-SF3-01-001634
SPYO-SF3-01-001635
SPYO-SF3-01-001636
SPYO-SF3-01-001637
SPYO-SF3-01-001638
SPYO-SF3-01-001639
SPYO-SF3-01-001640
SPYO-SF3-01-001641
SPYO-SF3-01-001642
SPYO-SF3-01-001643
SPYO-SF3-01-001644
SPYO-SF3-01-001645
SPYO-SF3-01-001646
SPYO-SF3-01-001647
SPYO-SF3-01-001648
SPYO-SF3-01-001649
SPYO-SF3-01-001650
SPYO-SF3-01-001651
SPYO-SF3-01-001652
SPYO-SF3-01-001653
SPYO-SF3-01-001654
SPYO-SF3-01-001655
SPYO-SF3-01-001656
SPYO-SF3-01-001657
SPYO-SF3-01-001658
SPYO-SF3-01-001659
SPYO-SF3-01-001660
SPYO-SF3-01-001661
SPYO-SF3-01-001662
SPYO-SF3-01-001663
SPYO-SF3-01-001664
SPYO-SF3-01-001665
SPYO-SF3-01-001666
SPYO-SF3-01-001667
SPYO-SF3-01-001668
SPYO-SF3-01-001669
SPYO-SF3-01-001670
SPYO-SF3-01-001671
SPYO-SF3-01-001672
SPYO-SF3-01-001673
SPYO-SF3-01-001674
SPYO-SF3-01-001675
SPYO-SF3-01-001676
SPYO-SF3-01-001677
SPYO-SF3-01-001678
SPYO-SF3-01-001679
SPYO-SF3-01-001680
SPYO-SF3-01-001681
SPYO-SF3-01-001682
SPYO-SF3-01-001683
SPYO-SF3-01-001684
SPYO-SF3-01-001685
SPYO-SF3-01-001686
SPYO-SF3-01-001687
SPYO-SF3-01-001688
SPYO-SF3-01-001689
SPYO-SF3-01-001690
SPYO-SF3-01-001691
SPYO-SF3-01-001692
SPYO-SF3-01-001693
SPYO-SF3-01-001694
SPYO-SF3-01-001695
SPYO-SF3-01-001696
