# Supplementary material for: Detection of Genomic Idiosyncrasies Using Fuzzy Phylogenetic Profiles
Source: PLoS One. 2013 Jan 14;8(1):e52854. doi: 10.1371/journal.pone.0052854 (PMC3544837; doi:10.1371/journal.pone.0052854)
Supplement: File S3 — Software. Software application and documentation. (GZ) [file pone.0052854.s003.gz › FuzzyProfilesApp/data/geneNames/UURE-SV3-01.txt]

UURE-SV3-01-000001
UURE-SV3-01-000002
UURE-SV3-01-000003
UURE-SV3-01-000004
UURE-SV3-01-000005
UURE-SV3-01-000006
UURE-SV3-01-000007
UURE-SV3-01-000008
UURE-SV3-01-000009
UURE-SV3-01-000010
UURE-SV3-01-000011
UURE-SV3-01-000012
UURE-SV3-01-000013
UURE-SV3-01-000014
UURE-SV3-01-000015
UURE-SV3-01-000016
UURE-SV3-01-000017
UURE-SV3-01-000018
UURE-SV3-01-000019
UURE-SV3-01-000020
UURE-SV3-01-000021
UURE-SV3-01-000022
UURE-SV3-01-000023
UURE-SV3-01-000024
UURE-SV3-01-000025
UURE-SV3-01-000026
UURE-SV3-01-000027
UURE-SV3-01-000028
UURE-SV3-01-000029
UURE-SV3-01-000030
UURE-SV3-01-000031
UURE-SV3-01-000032
UURE-SV3-01-000033
UURE-SV3-01-000034
UURE-SV3-01-000035
UURE-SV3-01-000036
UURE-SV3-01-000037
UURE-SV3-01-000038
UURE-SV3-01-000039
UURE-SV3-01-000040
UURE-SV3-01-000041
UURE-SV3-01-000042
UURE-SV3-01-000043
UURE-SV3-01-000044
UURE-SV3-01-000045
UURE-SV3-01-000046
UURE-SV3-01-000047
UURE-SV3-01-000048
UURE-SV3-01-000049
UURE-SV3-01-000050
UURE-SV3-01-000051
UURE-SV3-01-000052
UURE-SV3-01-000053
UURE-SV3-01-000054
UURE-SV3-01-000055
UURE-SV3-01-000056
UURE-SV3-01-000057
UURE-SV3-01-000058
UURE-SV3-01-000059
UURE-SV3-01-000060
UURE-SV3-01-000061
UURE-SV3-01-000062
UURE-SV3-01-000063
UURE-SV3-01-000064
UURE-SV3-01-000065
UURE-SV3-01-000066
UURE-SV3-01-000067
UURE-SV3-01-000068
UURE-SV3-01-000069
UURE-SV3-01-000070
UURE-SV3-01-000071
UURE-SV3-01-000072
UURE-SV3-01-000073
UURE-SV3-01-000074
UURE-SV3-01-000075
UURE-SV3-01-000076
UURE-SV3-01-000077
UURE-SV3-01-000078
UURE-SV3-01-000079
UURE-SV3-01-000080
UURE-SV3-01-000081
UURE-SV3-01-000082
UURE-SV3-01-000083
UURE-SV3-01-000084
UURE-SV3-01-000085
UURE-SV3-01-000086
UURE-SV3-01-000087
UURE-SV3-01-000088
UURE-SV3-01-000089
UURE-SV3-01-000090
UURE-SV3-01-000091
UURE-SV3-01-000092
UURE-SV3-01-000093
UURE-SV3-01-000094
UURE-SV3-01-000095
UURE-SV3-01-000096
UURE-SV3-01-000097
UURE-SV3-01-000098
UURE-SV3-01-000099
UURE-SV3-01-000100
UURE-SV3-01-000101
UURE-SV3-01-000102
UURE-SV3-01-000103
UURE-SV3-01-000104
UURE-SV3-01-000105
UURE-SV3-01-000106
UURE-SV3-01-000107
UURE-SV3-01-000108
UURE-SV3-01-000109
UURE-SV3-01-000110
UURE-SV3-01-000111
UURE-SV3-01-000112
UURE-SV3-01-000113
UURE-SV3-01-000114
UURE-SV3-01-000115
UURE-SV3-01-000116
UURE-SV3-01-000117
UURE-SV3-01-000118
UURE-SV3-01-000119
UURE-SV3-01-000120
UURE-SV3-01-000121
UURE-SV3-01-000122
UURE-SV3-01-000123
UURE-SV3-01-000124
UURE-SV3-01-000125
UURE-SV3-01-000126
UURE-SV3-01-000127
UURE-SV3-01-000128
UURE-SV3-01-000129
UURE-SV3-01-000130
UURE-SV3-01-000131
UURE-SV3-01-000132
UURE-SV3-01-000133
UURE-SV3-01-000134
UURE-SV3-01-000135
UURE-SV3-01-000136
UURE-SV3-01-000137
UURE-SV3-01-000138
UURE-SV3-01-000139
UURE-SV3-01-000140
UURE-SV3-01-000141
UURE-SV3-01-000142
UURE-SV3-01-000143
UURE-SV3-01-000144
UURE-SV3-01-000145
UURE-SV3-01-000146
UURE-SV3-01-000147
UURE-SV3-01-000148
UURE-SV3-01-000149
UURE-SV3-01-000150
UURE-SV3-01-000151
UURE-SV3-01-000152
UURE-SV3-01-000153
UURE-SV3-01-000154
UURE-SV3-01-000155
UURE-SV3-01-000156
UURE-SV3-01-000157
UURE-SV3-01-000158
UURE-SV3-01-000159
UURE-SV3-01-000160
UURE-SV3-01-000161
UURE-SV3-01-000162
UURE-SV3-01-000163
UURE-SV3-01-000164
UURE-SV3-01-000165
UURE-SV3-01-000166
UURE-SV3-01-000167
UURE-SV3-01-000168
UURE-SV3-01-000169
UURE-SV3-01-000170
UURE-SV3-01-000171
UURE-SV3-01-000172
UURE-SV3-01-000173
UURE-SV3-01-000174
UURE-SV3-01-000175
UURE-SV3-01-000176
UURE-SV3-01-000177
UURE-SV3-01-000178
UURE-SV3-01-000179
UURE-SV3-01-000180
UURE-SV3-01-000181
UURE-SV3-01-000182
UURE-SV3-01-000183
UURE-SV3-01-000184
UURE-SV3-01-000185
UURE-SV3-01-000186
UURE-SV3-01-000187
UURE-SV3-01-000188
UURE-SV3-01-000189
UURE-SV3-01-000190
UURE-SV3-01-000191
UURE-SV3-01-000192
UURE-SV3-01-000193
UURE-SV3-01-000194
UURE-SV3-01-000195
UURE-SV3-01-000196
UURE-SV3-01-000197
UURE-SV3-01-000198
UURE-SV3-01-000199
UURE-SV3-01-000200
UURE-SV3-01-000201
UURE-SV3-01-000202
UURE-SV3-01-000203
UURE-SV3-01-000204
UURE-SV3-01-000205
UURE-SV3-01-000206
UURE-SV3-01-000207
UURE-SV3-01-000208
UURE-SV3-01-000209
UURE-SV3-01-000210
UURE-SV3-01-000211
UURE-SV3-01-000212
UURE-SV3-01-000213
UURE-SV3-01-000214
UURE-SV3-01-000215
UURE-SV3-01-000216
UURE-SV3-01-000217
UURE-SV3-01-000218
UURE-SV3-01-000219
UURE-SV3-01-000220
UURE-SV3-01-000221
UURE-SV3-01-000222
UURE-SV3-01-000223
UURE-SV3-01-000224
UURE-SV3-01-000225
UURE-SV3-01-000226
UURE-SV3-01-000227
UURE-SV3-01-000228
UURE-SV3-01-000229
UURE-SV3-01-000230
UURE-SV3-01-000231
UURE-SV3-01-000232
UURE-SV3-01-000233
UURE-SV3-01-000234
UURE-SV3-01-000235
UURE-SV3-01-000236
UURE-SV3-01-000237
UURE-SV3-01-000238
UURE-SV3-01-000239
UURE-SV3-01-000240
UURE-SV3-01-000241
UURE-SV3-01-000242
UURE-SV3-01-000243
UURE-SV3-01-000244
UURE-SV3-01-000245
UURE-SV3-01-000246
UURE-SV3-01-000247
UURE-SV3-01-000248
UURE-SV3-01-000249
UURE-SV3-01-000250
UURE-SV3-01-000251
UURE-SV3-01-000252
UURE-SV3-01-000253
UURE-SV3-01-000254
UURE-SV3-01-000255
UURE-SV3-01-000256
UURE-SV3-01-000257
UURE-SV3-01-000258
UURE-SV3-01-000259
UURE-SV3-01-000260
UURE-SV3-01-000261
UURE-SV3-01-000262
UURE-SV3-01-000263
UURE-SV3-01-000264
UURE-SV3-01-000265
UURE-SV3-01-000266
UURE-SV3-01-000267
UURE-SV3-01-000268
UURE-SV3-01-000269
UURE-SV3-01-000270
UURE-SV3-01-000271
UURE-SV3-01-000272
UURE-SV3-01-000273
UURE-SV3-01-000274
UURE-SV3-01-000275
UURE-SV3-01-000276
UURE-SV3-01-000277
UURE-SV3-01-000278
UURE-SV3-01-000279
UURE-SV3-01-000280
UURE-SV3-01-000281
UURE-SV3-01-000282
UURE-SV3-01-000283
UURE-SV3-01-000284
UURE-SV3-01-000285
UURE-SV3-01-000286
UURE-SV3-01-000287
UURE-SV3-01-000288
UURE-SV3-01-000289
UURE-SV3-01-000290
UURE-SV3-01-000291
UURE-SV3-01-000292
UURE-SV3-01-000293
UURE-SV3-01-000294
UURE-SV3-01-000295
UURE-SV3-01-000296
UURE-SV3-01-000297
UURE-SV3-01-000298
UURE-SV3-01-000299
UURE-SV3-01-000300
UURE-SV3-01-000301
UURE-SV3-01-000302
UURE-SV3-01-000303
UURE-SV3-01-000304
UURE-SV3-01-000305
UURE-SV3-01-000306
UURE-SV3-01-000307
UURE-SV3-01-000308
UURE-SV3-01-000309
UURE-SV3-01-000310
UURE-SV3-01-000311
UURE-SV3-01-000312
UURE-SV3-01-000313
UURE-SV3-01-000314
UURE-SV3-01-000315
UURE-SV3-01-000316
UURE-SV3-01-000317
UURE-SV3-01-000318
UURE-SV3-01-000319
UURE-SV3-01-000320
UURE-SV3-01-000321
UURE-SV3-01-000322
UURE-SV3-01-000323
UURE-SV3-01-000324
UURE-SV3-01-000325
UURE-SV3-01-000326
UURE-SV3-01-000327
UURE-SV3-01-000328
UURE-SV3-01-000329
UURE-SV3-01-000330
UURE-SV3-01-000331
UURE-SV3-01-000332
UURE-SV3-01-000333
UURE-SV3-01-000334
UURE-SV3-01-000335
UURE-SV3-01-000336
UURE-SV3-01-000337
UURE-SV3-01-000338
UURE-SV3-01-000339
UURE-SV3-01-000340
UURE-SV3-01-000341
UURE-SV3-01-000342
UURE-SV3-01-000343
UURE-SV3-01-000344
UURE-SV3-01-000345
UURE-SV3-01-000346
UURE-SV3-01-000347
UURE-SV3-01-000348
UURE-SV3-01-000349
UURE-SV3-01-000350
UURE-SV3-01-000351
UURE-SV3-01-000352
UURE-SV3-01-000353
UURE-SV3-01-000354
UURE-SV3-01-000355
UURE-SV3-01-000356
UURE-SV3-01-000357
UURE-SV3-01-000358
UURE-SV3-01-000359
UURE-SV3-01-000360
UURE-SV3-01-000361
UURE-SV3-01-000362
UURE-SV3-01-000363
UURE-SV3-01-000364
UURE-SV3-01-000365
UURE-SV3-01-000366
UURE-SV3-01-000367
UURE-SV3-01-000368
UURE-SV3-01-000369
UURE-SV3-01-000370
UURE-SV3-01-000371
UURE-SV3-01-000372
UURE-SV3-01-000373
UURE-SV3-01-000374
UURE-SV3-01-000375
UURE-SV3-01-000376
UURE-SV3-01-000377
UURE-SV3-01-000378
UURE-SV3-01-000379
UURE-SV3-01-000380
UURE-SV3-01-000381
UURE-SV3-01-000382
UURE-SV3-01-000383
UURE-SV3-01-000384
UURE-SV3-01-000385
UURE-SV3-01-000386
UURE-SV3-01-000387
UURE-SV3-01-000388
UURE-SV3-01-000389
UURE-SV3-01-000390
UURE-SV3-01-000391
UURE-SV3-01-000392
UURE-SV3-01-000393
UURE-SV3-01-000394
UURE-SV3-01-000395
UURE-SV3-01-000396
UURE-SV3-01-000397
UURE-SV3-01-000398
UURE-SV3-01-000399
UURE-SV3-01-000400
UURE-SV3-01-000401
UURE-SV3-01-000402
UURE-SV3-01-000403
UURE-SV3-01-000404
UURE-SV3-01-000405
UURE-SV3-01-000406
UURE-SV3-01-000407
UURE-SV3-01-000408
UURE-SV3-01-000409
UURE-SV3-01-000410
UURE-SV3-01-000411
UURE-SV3-01-000412
UURE-SV3-01-000413
UURE-SV3-01-000414
UURE-SV3-01-000415
UURE-SV3-01-000416
UURE-SV3-01-000417
UURE-SV3-01-000418
UURE-SV3-01-000419
UURE-SV3-01-000420
UURE-SV3-01-000421
UURE-SV3-01-000422
UURE-SV3-01-000423
UURE-SV3-01-000424
UURE-SV3-01-000425
UURE-SV3-01-000426
UURE-SV3-01-000427
UURE-SV3-01-000428
UURE-SV3-01-000429
UURE-SV3-01-000430
UURE-SV3-01-000431
UURE-SV3-01-000432
UURE-SV3-01-000433
UURE-SV3-01-000434
UURE-SV3-01-000435
UURE-SV3-01-000436
UURE-SV3-01-000437
UURE-SV3-01-000438
UURE-SV3-01-000439
UURE-SV3-01-000440
UURE-SV3-01-000441
UURE-SV3-01-000442
UURE-SV3-01-000443
UURE-SV3-01-000444
UURE-SV3-01-000445
UURE-SV3-01-000446
UURE-SV3-01-000447
UURE-SV3-01-000448
UURE-SV3-01-000449
UURE-SV3-01-000450
UURE-SV3-01-000451
UURE-SV3-01-000452
UURE-SV3-01-000453
UURE-SV3-01-000454
UURE-SV3-01-000455
UURE-SV3-01-000456
UURE-SV3-01-000457
UURE-SV3-01-000458
UURE-SV3-01-000459
UURE-SV3-01-000460
UURE-SV3-01-000461
UURE-SV3-01-000462
UURE-SV3-01-000463
UURE-SV3-01-000464
UURE-SV3-01-000465
UURE-SV3-01-000466
UURE-SV3-01-000467
UURE-SV3-01-000468
UURE-SV3-01-000469
UURE-SV3-01-000470
UURE-SV3-01-000471
UURE-SV3-01-000472
UURE-SV3-01-000473
UURE-SV3-01-000474
UURE-SV3-01-000475
UURE-SV3-01-000476
UURE-SV3-01-000477
UURE-SV3-01-000478
UURE-SV3-01-000479
UURE-SV3-01-000480
UURE-SV3-01-000481
UURE-SV3-01-000482
UURE-SV3-01-000483
UURE-SV3-01-000484
UURE-SV3-01-000485
UURE-SV3-01-000486
UURE-SV3-01-000487
UURE-SV3-01-000488
UURE-SV3-01-000489
UURE-SV3-01-000490
UURE-SV3-01-000491
UURE-SV3-01-000492
UURE-SV3-01-000493
UURE-SV3-01-000494
UURE-SV3-01-000495
UURE-SV3-01-000496
UURE-SV3-01-000497
UURE-SV3-01-000498
UURE-SV3-01-000499
UURE-SV3-01-000500
UURE-SV3-01-000501
UURE-SV3-01-000502
UURE-SV3-01-000503
UURE-SV3-01-000504
UURE-SV3-01-000505
UURE-SV3-01-000506
UURE-SV3-01-000507
UURE-SV3-01-000508
UURE-SV3-01-000509
UURE-SV3-01-000510
UURE-SV3-01-000511
UURE-SV3-01-000512
UURE-SV3-01-000513
UURE-SV3-01-000514
UURE-SV3-01-000515
UURE-SV3-01-000516
UURE-SV3-01-000517
UURE-SV3-01-000518
UURE-SV3-01-000519
UURE-SV3-01-000520
UURE-SV3-01-000521
UURE-SV3-01-000522
UURE-SV3-01-000523
UURE-SV3-01-000524
UURE-SV3-01-000525
UURE-SV3-01-000526
UURE-SV3-01-000527
UURE-SV3-01-000528
UURE-SV3-01-000529
UURE-SV3-01-000530
UURE-SV3-01-000531
UURE-SV3-01-000532
UURE-SV3-01-000533
UURE-SV3-01-000534
UURE-SV3-01-000535
UURE-SV3-01-000536
UURE-SV3-01-000537
UURE-SV3-01-000538
UURE-SV3-01-000539
UURE-SV3-01-000540
UURE-SV3-01-000541
UURE-SV3-01-000542
UURE-SV3-01-000543
UURE-SV3-01-000544
UURE-SV3-01-000545
UURE-SV3-01-000546
UURE-SV3-01-000547
UURE-SV3-01-000548
UURE-SV3-01-000549
UURE-SV3-01-000550
UURE-SV3-01-000551
UURE-SV3-01-000552
UURE-SV3-01-000553
UURE-SV3-01-000554
UURE-SV3-01-000555
UURE-SV3-01-000556
UURE-SV3-01-000557
UURE-SV3-01-000558
UURE-SV3-01-000559
UURE-SV3-01-000560
UURE-SV3-01-000561
UURE-SV3-01-000562
UURE-SV3-01-000563
UURE-SV3-01-000564
UURE-SV3-01-000565
UURE-SV3-01-000566
UURE-SV3-01-000567
UURE-SV3-01-000568
UURE-SV3-01-000569
UURE-SV3-01-000570
UURE-SV3-01-000571
UURE-SV3-01-000572
UURE-SV3-01-000573
UURE-SV3-01-000574
UURE-SV3-01-000575
UURE-SV3-01-000576
UURE-SV3-01-000577
UURE-SV3-01-000578
UURE-SV3-01-000579
UURE-SV3-01-000580
UURE-SV3-01-000581
UURE-SV3-01-000582
UURE-SV3-01-000583
UURE-SV3-01-000584
UURE-SV3-01-000585
UURE-SV3-01-000586
UURE-SV3-01-000587
UURE-SV3-01-000588
UURE-SV3-01-000589
UURE-SV3-01-000590
UURE-SV3-01-000591
UURE-SV3-01-000592
UURE-SV3-01-000593
UURE-SV3-01-000594
UURE-SV3-01-000595
UURE-SV3-01-000596
UURE-SV3-01-000597
UURE-SV3-01-000598
UURE-SV3-01-000599
UURE-SV3-01-000600
UURE-SV3-01-000601
UURE-SV3-01-000602
UURE-SV3-01-000603
UURE-SV3-01-000604
UURE-SV3-01-000605
UURE-SV3-01-000606
UURE-SV3-01-000607
UURE-SV3-01-000608
UURE-SV3-01-000609
UURE-SV3-01-000610
UURE-SV3-01-000611
UURE-SV3-01-000612
UURE-SV3-01-000613
