# Supplementary material for: Detection of Genomic Idiosyncrasies Using Fuzzy Phylogenetic Profiles
Source: PLoS One. 2013 Jan 14;8(1):e52854. doi: 10.1371/journal.pone.0052854 (PMC3544837; doi:10.1371/journal.pone.0052854)
Supplement: File S3 — Software. Software application and documentation. (GZ) [file pone.0052854.s003.gz › FuzzyProfilesApp/FuzzyProfilesGUI.m]

function varargout = FuzzyProfilesGUI(varargin)
% FUZZYPROFILESGUI M-file for FuzzyProfilesGUI.fig
%      FUZZYPROFILESGUI, by itself, creates a new FUZZYPROFILESGUI or raises the existing
%      singleton*.
%
%      H = FUZZYPROFILESGUI returns the handle to a new FUZZYPROFILESGUI or the handle to
%      the existing singleton*.
%
%      FUZZYPROFILESGUI('CALLBACK',hObject,eventData,handles,...) calls the local
%      function named CALLBACK in FUZZYPROFILESGUI.M with the given input arguments.
%
%      FUZZYPROFILESGUI('Property','Value',...) creates a new FUZZYPROFILESGUI or raises the
%      existing singleton*.  Starting from the left, property value pairs are
%      applied to the GUI before FuzzyProfilesGUI_OpeningFcn gets called.  An
%      unrecognized property name or invalid value makes property application
%      stop.  All inputs are passed to FuzzyProfilesGUI_OpeningFcn via varargin.
%
%      *See GUI Options on GUIDE's Tools menu.  Choose "GUI allows only one
%      instance to run (singleton)".
%
% See also: GUIDE, GUIDATA, GUIHANDLES

% Edit the above text to modify the response to help FuzzyProfilesGUI

% Last Modified by GUIDE v2.5 05-Nov-2010 15:46:25

% Begin initialization code - DO NOT EDIT
gui_Singleton = 1;
gui_State = struct('gui_Name',       mfilename, ...
                   'gui_Singleton',  gui_Singleton, ...
                   'gui_OpeningFcn', @FuzzyProfilesGUI_OpeningFcn, ...
                   'gui_OutputFcn',  @FuzzyProfilesGUI_OutputFcn, ...
                   'gui_LayoutFcn',  [] , ...
                   'gui_Callback',   []);
if nargin && ischar(varargin{1})
    gui_State.gui_Callback = str2func(varargin{1});
end

if nargout
    [varargout{1:nargout}] = gui_mainfcn(gui_State, varargin{:});
else
    gui_mainfcn(gui_State, varargin{:});
end
% End initialization code - DO NOT EDIT

% --- Executes just before FuzzyProfilesGUI is made visible.
function FuzzyProfilesGUI_OpeningFcn(hObject, eventdata, handles, varargin)
% This function has no output args, see OutputFcn.
% hObject    handle to figure
% eventdata  reserved - to be defined in a future version of MATLAB
% handles    structure with handles and user data (see GUIDATA)
% varargin   command line arguments to FuzzyProfilesGUI (see VARARGIN)

% Load Data
clc;
global rootdir averageGeneConservationTree tr dataGeneMatrix totalGeneMatrix totalGeneMatrixText numberOfSpecies numberOfGenomes genomeNames genomeMarkersFuzzy genomeMarkersGene genomePositions genomeSizes correlationMatrix genomeData parameters result;
clear genomeData genomeSizes;
rootdir = 'C:\Users\fpsom\Documents\MATLAB\KCBI';

averageGeneConservationTree = importdata('averageGeneConservationTree');
tr = phytreeread(averageGeneConservationTree{1});

dataGeneMatrix = importdata('averageGeneConservationMatrix', '\t', 1);
totalGeneMatrix = dataGeneMatrix.data;
totalGeneMatrixText = dataGeneMatrix.textdata;

numberOfSpecies = 243;
genomeNames = importdata('dataset.txt');
genomeMarkersFuzzy = {[1 0 0] [0 1 0] [0 0 1] [0 1 1] [1 0 1] [1 1 0] [0 0 0]       [0.5 0 0] [0.5 0.5 0] [0.5 0 0.5] [0.5 1 0.5] [0.5 0.5 1] [0.5 0.5 0] [0 0.5 0]     [0.2 0 0.8] [0.3 0.7 0] [0 0.1 0.9] [0 0.2 0.5] [0.1 0.2 0.7] [0.5 0.3 0.2] [0.1 0.2 0.3]};
genomeMarkersGene =  {'ro' 'g+' 'b*' 'cs' 'md' 'r^' 'gv' 'b>' 'c<' 'mp' 'rh' 'g.' 'bx'    'go' 'b+' 'c*' 'ms' 'rd' 'g^' 'bv' 'c>' 'm<' 'rp' 'gh' 'b.' 'cx'};
genomePositions = [2 39 50 88 148]; % rel_order field in COGENT

numberOfGenomes = size(genomeNames, 1)

for i = (1:1:numberOfGenomes)
    genomeData(i).data = importdata([rootdir,'\data\geneProfiles\', genomeNames{i},'.txt']);
    genomeData(i).text = importdata([rootdir,'\data\geneNames\', genomeNames{i},'.txt']);
    genomeSizes(i) = size(genomeData(i).data, 1);
end
numberOfGenes = sum(genomeSizes)
for i = (1:1:numberOfGenomes)
    genomeNames{i}
    disp([i genomeSizes(i)]);
end

correlationMatrix = [   0	0.7660	0.8250	0.8900	0.9740;
                     0.7660	   0	0.8500	0.9010	0.9810;
                     0.8250	0.8500	   0	0.8300	0.9700;
                     0.8900	0.9010	0.8300	   0	0.9750;
                     0.9740	0.9810	0.9700	0.9750	   0  ];

parameters.distMeasure = 'jaccard';
parameters.fuzzyThreshold = 0.35;
parameters.svdThreshold = 0.75;
parameters.discretize = 1;
parameters.useFunction = 0;
parameters.functionPower = 1;
parameters.intraInterRatio = 1.13;
parameters.minDistThreshold = 0.4;
parameters.performSVDBefore = 0;
parameters.performSVDAfter = 1;
parameters.bins = 25;
parameters.colors = 1;

result.fuzzyProfiles = zeros(numberOfGenomes, numberOfSpecies);
result.selectedGenome = 1;

% Choose default command line output for FuzzyProfilesGUI
handles.output = hObject;

% Update handles structure
guidata(hObject, handles);

% UIWAIT makes FuzzyProfilesGUI wait for user response (see UIRESUME)
% uiwait(handles.figure1);


% --- Outputs from this function are returned to the command line.
function varargout = FuzzyProfilesGUI_OutputFcn(hObject, eventdata, handles) 
% varargout  cell array for returning output args (see VARARGOUT);
% hObject    handle to figure
% eventdata  reserved - to be defined in a future version of MATLAB
% handles    structure with handles and user data (see GUIDATA)

% Get default command line output from handles structure
varargout{1} = handles.output;


% --- Executes on button press in buttonPhyloTree.
function buttonPhyloTree_Callback(hObject, eventdata, handles)
global tr;
phytreetool(tr);
% hObject    handle to buttonPhyloTree (see GCBO)
% eventdata  reserved - to be defined in a future version of MATLAB
% handles    structure with handles and user data (see GUIDATA)


% --- Executes during object creation, after setting all properties.
function buttonPhyloTree_CreateFcn(hObject, eventdata, handles)
% hObject    handle to buttonPhyloTree (see GCBO)
% eventdata  reserved - to be defined in a future version of MATLAB
% handles    empty - handles not created until after all CreateFcns called


% --- Executes on button press in buttonGeneMatrix.
function buttonGeneMatrix_Callback(hObject, eventdata, handles)
global correlationMatrix;
figure;
imagesc(correlationMatrix);
colorbar();
title('Gene Conservation Matrix');
xlabel('');
ylabel('');
% hObject    handle to buttonGeneMatrix (see GCBO)
% eventdata  reserved - to be defined in a future version of MATLAB
% handles    structure with handles and user data (see GUIDATA)


% --- Executes during object creation, after setting all properties.
function buttonGeneMatrix_CreateFcn(hObject, eventdata, handles)
% hObject    handle to buttonGeneMatrix (see GCBO)
% eventdata  reserved - to be defined in a future version of MATLAB
% handles    empty - handles not created until after all CreateFcns called


% --- Executes on selection change in popupmenuDistance.
function popupmenuDistance_Callback(hObject, eventdata, handles)
% hObject    handle to popupmenuDistance (see GCBO)
% eventdata  reserved - to be defined in a future version of MATLAB
% handles    structure with handles and user data (see GUIDATA)

% Hints: contents = get(hObject,'String') returns popupmenuDistance contents as cell array
%        contents{get(hObject,'Value')} returns selected item from popupmenuDistance
global parameters;
contents = get(hObject,'String');
parameters.distMeasure = contents{get(hObject,'Value')};


% --- Executes during object creation, after setting all properties.
function popupmenuDistance_CreateFcn(hObject, eventdata, handles)
% hObject    handle to popupmenuDistance (see GCBO)
% eventdata  reserved - to be defined in a future version of MATLAB
% handles    empty - handles not created until after all CreateFcns called

% Hint: popupmenu controls usually have a white background on Windows.
%       See ISPC and COMPUTER.
if ispc && isequal(get(hObject,'BackgroundColor'), get(0,'defaultUicontrolBackgroundColor'))
    set(hObject,'BackgroundColor','white');
end
set(hObject, 'String', {'jaccard', 'cosine'});
set(hObject, 'Value', 1);


function editFuzzyThreshold_Callback(hObject, eventdata, handles)
% hObject    handle to editFuzzyThreshold (see GCBO)
% eventdata  reserved - to be defined in a future version of MATLAB
% handles    structure with handles and user data (see GUIDATA)

% Hints: get(hObject,'String') returns contents of editFuzzyThreshold as text
%        str2double(get(hObject,'String')) returns contents of editFuzzyThreshold as a double
global parameters;
user_entry = str2double(get(hObject,'string'));
if isnan(user_entry)
	errordlg('You must enter a numeric value','Bad Input','modal')
    set(hObject, 'String', 0.35);
	return
end
parameters.fuzzyThreshold = str2double(get(hObject,'String'));


% --- Executes during object creation, after setting all properties.
function editFuzzyThreshold_CreateFcn(hObject, eventdata, handles)
% hObject    handle to editFuzzyThreshold (see GCBO)
% eventdata  reserved - to be defined in a future version of MATLAB
% handles    empty - handles not created until after all CreateFcns called

% Hint: edit controls usually have a white background on Windows.
%       See ISPC and COMPUTER.
if ispc && isequal(get(hObject,'BackgroundColor'), get(0,'defaultUicontrolBackgroundColor'))
    set(hObject,'BackgroundColor','white');
end


function editSVDThreshold_Callback(hObject, eventdata, handles)
% hObject    handle to editSVDThreshold (see GCBO)
% eventdata  reserved - to be defined in a future version of MATLAB
% handles    structure with handles and user data (see GUIDATA)

% Hints: get(hObject,'String') returns contents of editSVDThreshold as text
%        str2double(get(hObject,'String')) returns contents of editSVDThreshold as a double
global parameters;
user_entry = str2double(get(hObject,'string'));
if isnan(user_entry)
	errordlg('You must enter a numeric value','Bad Input','modal')
    set(hObject, 'String', 0.75);
	return
end
parameters.svdThreshold = str2double(get(hObject,'String'));


% --- Executes during object creation, after setting all properties.
function editSVDThreshold_CreateFcn(hObject, eventdata, handles)
% hObject    handle to editSVDThreshold (see GCBO)
% eventdata  reserved - to be defined in a future version of MATLAB
% handles    empty - handles not created until after all CreateFcns called

% Hint: edit controls usually have a white background on Windows.
%       See ISPC and COMPUTER.
if ispc && isequal(get(hObject,'BackgroundColor'), get(0,'defaultUicontrolBackgroundColor'))
    set(hObject,'BackgroundColor','white');
end


% --- Executes on button press in checkboxUseFunction.
function checkboxUseFunction_Callback(hObject, eventdata, handles)
% hObject    handle to checkboxUseFunction (see GCBO)
% eventdata  reserved - to be defined in a future version of MATLAB
% handles    structure with handles and user data (see GUIDATA)

% Hint: get(hObject,'Value') returns toggle state of checkboxUseFunction
global parameters;
if (get(hObject,'Value') == false) 
    parameters.useFunction = 0;
    set(handles.editFunctionPower, 'Enable', 'off');
end
if (get(hObject,'Value') == true) 
    parameters.useFunction = 1;
    set(handles.editFunctionPower, 'Enable', 'on');
end


function editFunctionPower_Callback(hObject, eventdata, handles)
% hObject    handle to editFunctionPower (see GCBO)
% eventdata  reserved - to be defined in a future version of MATLAB
% handles    structure with handles and user data (see GUIDATA)

% Hints: get(hObject,'String') returns contents of editFunctionPower as text
%        str2double(get(hObject,'String')) returns contents of editFunctionPower as a double
global parameters;
user_entry = str2double(get(hObject,'string'));
if isnan(user_entry)
	errordlg('You must enter a numeric value','Bad Input','modal')
    set(hObject, 'String', 1);
	return
end
parameters.functionPower = str2double(get(hObject,'String'));


% --- Executes during object creation, after setting all properties.
function editFunctionPower_CreateFcn(hObject, eventdata, handles)
% hObject    handle to editFunctionPower (see GCBO)
% eventdata  reserved - to be defined in a future version of MATLAB
% handles    empty - handles not created until after all CreateFcns called

% Hint: edit controls usually have a white background on Windows.
%       See ISPC and COMPUTER.
set(hObject, 'Enable', 'off');
if ispc && isequal(get(hObject,'BackgroundColor'), get(0,'defaultUicontrolBackgroundColor'))
    set(hObject,'BackgroundColor','white');
end


% --- Executes on button press in checkboxDiscretize.
function checkboxDiscretize_Callback(hObject, eventdata, handles)
% hObject    handle to checkboxDiscretize (see GCBO)
% eventdata  reserved - to be defined in a future version of MATLAB
% handles    structure with handles and user data (see GUIDATA)

% Hint: get(hObject,'Value') returns toggle state of checkboxDiscretize
global parameters;
if (get(hObject,'Value') == false) 
    parameters.discretize = 0;
end
if (get(hObject,'Value') == true) 
    parameters.discretize = 1;
end


% --- Executes during object creation, after setting all properties.
function checkboxDiscretize_CreateFcn(hObject, eventdata, handles)
% hObject    handle to checkboxDiscretize (see GCBO)
% eventdata  reserved - to be defined in a future version of MATLAB
% handles    empty - handles not created until after all CreateFcns called
set(hObject,'Value', 1);


% --- Executes on button press in radiobuttonBeforeSVD.
function radiobuttonBeforeSVD_Callback(hObject, eventdata, handles)
% hObject    handle to radiobuttonBeforeSVD (see GCBO)
% eventdata  reserved - to be defined in a future version of MATLAB
% handles    structure with handles and user data (see GUIDATA)

% Hint: get(hObject,'Value') returns toggle state of radiobuttonBeforeSVD
global parameters;
if (get(hObject,'Value') == false) 
    parameters.performSVDBefore = 0;
end
if (get(hObject,'Value') == true) 
    parameters.performSVDBefore = 1;
end


% --- Executes on button press in radiobuttonAfterSVD.
function radiobuttonAfterSVD_Callback(hObject, eventdata, handles)
% hObject    handle to radiobuttonAfterSVD (see GCBO)
% eventdata  reserved - to be defined in a future version of MATLAB
% handles    structure with handles and user data (see GUIDATA)

% Hint: get(hObject,'Value') returns toggle state of radiobuttonAfterSVD
global parameters;
if (get(hObject,'Value') == false) 
    parameters.performSVDAfter = 0;
end
if (get(hObject,'Value') == true) 
    parameters.performSVDAfter = 1;
end


% --- Executes during object creation, after setting all properties.
function radiobuttonBeforeSVD_CreateFcn(hObject, eventdata, handles)
% hObject    handle to radiobuttonBeforeSVD (see GCBO)
% eventdata  reserved - to be defined in a future version of MATLAB
% handles    empty - handles not created until after all CreateFcns called
set(hObject,'Value', 0);


% --- Executes during object creation, after setting all properties.
function radiobuttonAfterSVD_CreateFcn(hObject, eventdata, handles)
% hObject    handle to radiobuttonAfterSVD (see GCBO)
% eventdata  reserved - to be defined in a future version of MATLAB
% handles    empty - handles not created until after all CreateFcns called
set(hObject,'Value', 1);


% --- Executes when user attempts to close figure1.
function figure1_CloseRequestFcn(hObject, eventdata, handles)
% hObject    handle to figure1 (see GCBO)
% eventdata  reserved - to be defined in a future version of MATLAB
% handles    structure with handles and user data (see GUIDATA)

% Hint: delete(hObject) closes the figure
delete(hObject);


function editIntraInterRatio_Callback(hObject, eventdata, handles)
% hObject    handle to editIntraInterRatio (see GCBO)
% eventdata  reserved - to be defined in a future version of MATLAB
% handles    structure with handles and user data (see GUIDATA)

% Hints: get(hObject,'String') returns contents of editIntraInterRatio as text
%        str2double(get(hObject,'String')) returns contents of editIntraInterRatio as a double
global parameters;
user_entry = str2double(get(hObject,'string'));
if isnan(user_entry)
	errordlg('You must enter a numeric value','Bad Input','modal')
    set(hObject, 'String', 1.13);
	return
end
parameters.intraInterRatio = str2double(get(hObject,'String'));

% --- Executes during object creation, after setting all properties.
function editIntraInterRatio_CreateFcn(hObject, eventdata, handles)
% hObject    handle to editIntraInterRatio (see GCBO)
% eventdata  reserved - to be defined in a future version of MATLAB
% handles    empty - handles not created until after all CreateFcns called

% Hint: edit controls usually have a white background on Windows.
%       See ISPC and COMPUTER.
if ispc && isequal(get(hObject,'BackgroundColor'), get(0,'defaultUicontrolBackgroundColor'))
    set(hObject,'BackgroundColor','white');
end


function editMinDistThreshold_Callback(hObject, eventdata, handles)
% hObject    handle to editMinDistThreshold (see GCBO)
% eventdata  reserved - to be defined in a future version of MATLAB
% handles    structure with handles and user data (see GUIDATA)

% Hints: get(hObject,'String') returns contents of editMinDistThreshold as text
%        str2double(get(hObject,'String')) returns contents of editMinDistThreshold as a double
global parameters;
user_entry = str2double(get(hObject,'string'));
if isnan(user_entry)
	errordlg('You must enter a numeric value','Bad Input','modal')
    set(hObject, 'String', 0.4);
	return
end
parameters.minDistThreshold = str2double(get(hObject,'String'));


% --- Executes during object creation, after setting all properties.
function editMinDistThreshold_CreateFcn(hObject, eventdata, handles)
% hObject    handle to editMinDistThreshold (see GCBO)
% eventdata  reserved - to be defined in a future version of MATLAB
% handles    empty - handles not created until after all CreateFcns called

% Hint: edit controls usually have a white background on Windows.
%       See ISPC and COMPUTER.
if ispc && isequal(get(hObject,'BackgroundColor'), get(0,'defaultUicontrolBackgroundColor'))
    set(hObject,'BackgroundColor','white');
end


% --- Executes on button press in pushbuttonCreate.
function pushbuttonCreate_Callback(hObject, eventdata, handles)
% hObject    handle to pushbuttonCreate (see GCBO)
% eventdata  reserved - to be defined in a future version of MATLAB
% handles    structure with handles and user data (see GUIDATA)
% Place SVD here for BEFORE fuzzy profile creation
global rootdir numberOfSpecies numberOfGenomes genomeNames genomeMarkersGene genomeSizes correlationMatrix genomeData parameters result;

% Reload Data
% clear genomeData genomeSizes;
for i = (1:1:numberOfGenomes)
    genomeData(i).data = importdata([rootdir,'\data\geneProfiles\', genomeNames{i},'.txt']);
    genomeSizes(i) = size(genomeData(i).data, 1);
    genomeData(i).text = importdata([rootdir,'\data\geneNames\', genomeNames{i},'.txt']);
end

% Start Analysis
if (parameters.performSVDBefore == 1)
    tic
    for indGenomes=(1:1:numberOfGenomes)
        [U,S,V] = svd(genomeData(indGenomes).data);
        normS = diag(S/sum(diag(S)));
        maxEfficiency = 0;
        for i=(1:1:numberOfSpecies);
            sumPerc = 0;
            for j=(1:1:maxEfficiency);
                sumPerc = sumPerc + normS(j);
            end
            if (sumPerc < parameters.svdThreshold)
                maxEfficiency = maxEfficiency + 1;
            else
                break;
            end
        end
        for i=(maxEfficiency+1:1:numberOfSpecies);
            S(i,i) = 0;
        end
        genomeData(indGenomes).data = U*S*V';
        [xDim yDim] = size(genomeData(indGenomes).data);
        %yDim == species
        if (parameters.discretize == 1)
            for i=(1:1:xDim);
                for j=(1:1:yDim);
                    if (genomeData(indGenomes).data(i,j) < 0.5)
                        genomeData(indGenomes).data(i,j) = 0;
                    else
                        genomeData(indGenomes).data(i,j) = 1;
                    end
                end
            end
        end
    end
    toc
end

% Create the fuzzy profiles
result.fuzzyProfiles = zeros(numberOfGenomes, numberOfSpecies);
for i=(1:1:numberOfGenomes)
    for j=(1:1:numberOfSpecies)
        result.fuzzyProfiles(i, j) = mean(genomeData(i).data(:,j));
    end
end

% Discretize the fuzzy profiles
if (parameters.discretize == 1)
    for i=(1:1:numberOfGenomes);
        for j=(1:1:numberOfSpecies)
            if (result.fuzzyProfiles(i, j) >= parameters.fuzzyThreshold)
                result.fuzzyProfiles(i, j) = 1;
            else
                result.fuzzyProfiles(i, j) = 0;
            end
        end
    end
end


% Place SVD here for AFTER fuzzy profile creation
if (parameters.performSVDAfter == 1)
    tic
    for indGenomes=(1:1:numberOfGenomes)
        [U,S,V] = svd(genomeData(indGenomes).data);
        normS = diag(S/sum(diag(S)));
        maxEfficiency = 0;
        for i=(1:1:numberOfSpecies);
            sumPerc = 0;
            for j=(1:1:maxEfficiency);
                sumPerc = sumPerc + normS(j);
            end
            if (sumPerc < parameters.svdThreshold)
                maxEfficiency = maxEfficiency + 1;
            else
                break;
            end
        end
        for i=(maxEfficiency+1:1:numberOfSpecies);
            S(i,i) = 0;
        end
        genomeData(indGenomes).data = U*S*V';
        [xDim yDim] = size(genomeData(indGenomes).data);
        %yDim == species
        if (parameters.discretize == 1)
            for i=(1:1:xDim);
                for j=(1:1:yDim);
                    if (genomeData(indGenomes).data(i,j) < 0.5)
                        genomeData(indGenomes).data(i,j) = 0;
                    else
                        genomeData(indGenomes).data(i,j) = 1;
                    end
                end
            end
        end
    end
    toc
end

tic
% Initial measurement for inter- / intra-genome distances
for i=(1:1:numberOfGenomes)
    result.genomeDistances(i).genomeDistances = zeros(numberOfGenomes, genomeSizes(i));
end
for i=(1:1:numberOfGenomes)
    for j=(1:1:genomeSizes(i))
        for k=(1:1:numberOfGenomes)
            tempDataDist(1, :) = result.fuzzyProfiles(k, :);
            tempDataDist(2, :) = genomeData(i).data(j, :);
            result.genomeDistances(i).genomeDistances(k, j) = pdist(tempDataDist, parameters.distMeasure);
        end

    end
end

% Sort them
for i=(1:1:numberOfGenomes)
    [result.genomeDistances(i).sortIntraDist, result.genomeDistances(i).indexes] = sort(result.genomeDistances(i).genomeDistances(i, :), 'ascend');
    result.genomeDistances(i).indexesReverse = result.genomeDistances(i).indexes;
    for j=(1:1:genomeSizes(i))
        result.genomeDistances(i).indexesReverse(result.genomeDistances(i).indexes(j))=j;
    end
    
    
    result.genomeDistances(i).sortInterDist = zeros(numberOfGenomes+1, genomeSizes(i));
    for j=(1:1:numberOfGenomes)
        if (j == i)
            result.genomeDistances(i).sortInterDist(j, :) = result.genomeDistances(i).sortIntraDist;
        else
            for k = (1:1:genomeSizes(i))
                result.genomeDistances(i).sortInterDist(j, k) = result.genomeDistances(i).genomeDistances(j, result.genomeDistances(i).indexes(k));
            end
        end
    end

    if (parameters.useFunction == 1)
        for k = (1:1:genomeSizes(i))
            result.genomeDistances(i).sortInterDist(numberOfGenomes+1, k) = 0;
            for j=(1:1:numberOfGenomes)
                result.genomeDistances(i).sortInterDist(numberOfGenomes+1, k) = result.genomeDistances(i).sortInterDist(numberOfGenomes+1, k) + correlationMatrix(i, j)^functionPower * result.genomeDistances(i).sortInterDist(j, k);
            end
            result.genomeDistances(i).sortInterDist(numberOfGenomes+1, k) = result.genomeDistances(i).sortInterDist(numberOfGenomes+1, k) / numberOfGenomes;
        end
    else
        for k = (1:1:genomeSizes(i))
            result.genomeDistances(i).sortInterDist(numberOfGenomes+1, k) = max(result.genomeDistances(i).sortInterDist(:, k));
            result.genomeDistances(i).sortInterDist(i, k) = max(result.genomeDistances(i).sortInterDist(:, k));
            result.genomeDistances(i).sortInterDist(numberOfGenomes+1, k) = min(result.genomeDistances(i).sortInterDist(:, k));
            result.genomeDistances(i).sortInterDist(i, k) = result.genomeDistances(i).sortIntraDist(k);
        end
    end
end
toc

% Initial Plot
axes(handles.axesMainFigures);
set(handles.axesMainFigures, 'NextPlot', 'replacechildren');
maxPoint = ceil(max(max(result.genomeDistances(result.selectedGenome).sortIntraDist), max(max(result.genomeDistances(result.selectedGenome).sortInterDist))));
plot([0:maxPoint/10:maxPoint], [0:maxPoint/10:maxPoint], 'r', 'LineWidth', 2);
hold on;
if (parameters.useFunction == 1)
    plot(result.genomeDistances(result.selectedGenome).sortInterDist(result.selectedGenome, :), result.genomeDistances(result.selectedGenome).sortInterDist(numberOfGenomes+1, :), 'bo', 'MarkerSize', 7);
else
    for k = (1:1:genomeSizes(result.selectedGenome))
        hold on;
        for j=(1:1:numberOfGenomes)
            if (j == result.selectedGenome)
                continue;
            else
                if (result.genomeDistances(result.selectedGenome).sortInterDist(numberOfGenomes+1,k) == result.genomeDistances(result.selectedGenome).sortInterDist(j, k))
                    plot(result.genomeDistances(result.selectedGenome).sortInterDist(result.selectedGenome, k), result.genomeDistances(result.selectedGenome).sortInterDist(j, k), genomeMarkersGene{mod(j, size(genomeMarkersGene, 2))+1}, 'MarkerSize', 7);
                    continue;
                end
            end
        end
    end
end
hold off; 
xlabel('Intra-genome distance');
ylabel('Inter-genome distance');
title(genomeNames{result.selectedGenome});

set(handles.popupmenuSelectGenome, 'Enable', 'on');
set(handles.pushbuttonViewNew, 'Enable', 'on');
set(handles.pushbuttonViewHist, 'Enable', 'on');
set(handles.pushbuttonGenomeWide, 'Enable', 'on');
set(handles.editBins, 'Enable', 'on');
set(handles.pushbuttonOutliers, 'Enable', 'on');
set(handles.checkboxColors, 'Enable', 'on');


% --- Executes on selection change in popupmenuSelectGenome.
function popupmenuSelectGenome_Callback(hObject, eventdata, handles)
% hObject    handle to popupmenuSelectGenome (see GCBO)
% eventdata  reserved - to be defined in a future version of MATLAB
% handles    structure with handles and user data (see GUIDATA)

% Hints: contents = get(hObject,'String') returns popupmenuSelectGenome contents as cell array
%        contents{get(hObject,'Value')} returns selected item from popupmenuSelectGenome
global numberOfGenomes genomeNames genomeMarkersGene genomeSizes parameters result;
contents = get(hObject,'String');
switch get(handles.popupmenuSelectGenome, 'Value')   
    case 1
        result.selectedGenome = 1;
    case 2
        result.selectedGenome = 2;
    case 3
        result.selectedGenome = 3;
    case 4
        result.selectedGenome = 4;
    case 5
        result.selectedGenome = 5;
    case 6
        result.selectedGenome = 6;
    case 7
        result.selectedGenome = 7;
    case 8
        result.selectedGenome = 8;
    case 9
        result.selectedGenome = 9;
    case 10
        result.selectedGenome = 10;
    case 11
        result.selectedGenome = 11;
    case 12
        result.selectedGenome = 12;
    case 13
        result.selectedGenome = 13;
    case 14
        result.selectedGenome = 14;
    case 15
        result.selectedGenome = 15;
    case 16
        result.selectedGenome = 16;
    case 17
        result.selectedGenome = 17;
    case 18
        result.selectedGenome = 18;
    case 19
        result.selectedGenome = 19;
    case 20
        result.selectedGenome = 20;
    case 21
        result.selectedGenome = 21;
    case 22
        result.selectedGenome = 22;
    case 23
        result.selectedGenome = 23;
    case 24
        result.selectedGenome = 24;
    case 25
        result.selectedGenome = 25;
    case 26
        result.selectedGenome = 26;
    case 27
        result.selectedGenome = 27;
    case 28
        result.selectedGenome = 28;
    case 29
        result.selectedGenome = 29;
    case 30
        result.selectedGenome = 30;
    otherwise
end

cla(handles.axesMainFigures);
axes(handles.axesMainFigures);
maxPoint = ceil(max(max(result.genomeDistances(result.selectedGenome).sortIntraDist), max(max(result.genomeDistances(result.selectedGenome).sortInterDist))));
plot([0:maxPoint/10:maxPoint], [0:maxPoint/10:maxPoint], 'r', 'LineWidth', 2);
hold on;
if (parameters.useFunction == 1)
    plot(result.genomeDistances(result.selectedGenome).sortInterDist(result.selectedGenome, :), result.genomeDistances(result.selectedGenome).sortInterDist(numberOfGenomes+1, :), 'bo', 'MarkerSize', 7);
else
    for k = (1:1:genomeSizes(result.selectedGenome))
        hold on;
        for j=(1:1:numberOfGenomes)
            if (j == result.selectedGenome)
                continue;
            else
                if (result.genomeDistances(result.selectedGenome).sortInterDist(numberOfGenomes+1,k) == result.genomeDistances(result.selectedGenome).sortInterDist(j, k))
                    plot(result.genomeDistances(result.selectedGenome).sortInterDist(result.selectedGenome, k), result.genomeDistances(result.selectedGenome).sortInterDist(j, k), genomeMarkersGene{mod(j, size(genomeMarkersGene, 2))+1}, 'MarkerSize', 7);
                    continue;
                end
            end
        end
    end
end
hold off; 
xlabel('Intra-genome distance');
ylabel('Inter-genome distance');
title(genomeNames{result.selectedGenome});


% --- Executes during object creation, after setting all properties.
function popupmenuSelectGenome_CreateFcn(hObject, eventdata, handles)
% hObject    handle to popupmenuSelectGenome (see GCBO)
% eventdata  reserved - to be defined in a future version of MATLAB
% handles    empty - handles not created until after all CreateFcns called

% Hint: popupmenu controls usually have a white background on Windows.
%       See ISPC and COMPUTER.
global genomeNames numberOfGenomes;
clear genomeNames numberOfGenomes;
genomeNames = importdata('dataset.txt');
numberOfGenomes = size(genomeNames, 1);
clear stringList;
if ispc && isequal(get(hObject,'BackgroundColor'), get(0,'defaultUicontrolBackgroundColor'))
    set(hObject,'BackgroundColor','white');
end
for i = (1:1:numberOfGenomes);
    stringList(i).Value = genomeNames{i};
end
s = struct2cell(stringList);
set(hObject, 'Enable', 'off');
set(hObject, 'String', s);
set(hObject, 'Value', 1);


% --- Executes on button press in pushbuttonViewNew.
function pushbuttonViewNew_Callback(hObject, eventdata, handles)
% hObject    handle to pushbuttonViewNew (see GCBO)
% eventdata  reserved - to be defined in a future version of MATLAB
% handles    structure with handles and user data (see GUIDATA)
global numberOfGenomes genomeNames genomeMarkersGene genomeSizes parameters result;
figNew = figure;
datacursormode on;
maxPoint = ceil(max(max(result.genomeDistances(result.selectedGenome).sortIntraDist), max(max(result.genomeDistances(result.selectedGenome).sortInterDist))));
plot([0:maxPoint/10:maxPoint], [0:maxPoint/10:maxPoint], 'r', 'LineWidth', 2);
hold on;

if (parameters.colors == 1)
    if (parameters.useFunction == 1)
        plot(result.genomeDistances(result.selectedGenome).sortInterDist(result.selectedGenome, :), result.genomeDistances(result.selectedGenome).sortInterDist(numberOfGenomes+1, :), 'bo', 'MarkerSize', 7);
    else
        for k = (1:1:genomeSizes(result.selectedGenome))
            hold on;
            for j=(1:1:numberOfGenomes)
                if (j == result.selectedGenome)
                    continue;
                else
                    if (result.genomeDistances(result.selectedGenome).sortInterDist(numberOfGenomes+1,k) == result.genomeDistances(result.selectedGenome).sortInterDist(j, k))
                        plot(result.genomeDistances(result.selectedGenome).sortInterDist(result.selectedGenome, k), result.genomeDistances(result.selectedGenome).sortInterDist(j, k), genomeMarkersGene{mod(j, size(genomeMarkersGene, 2))+1}, 'MarkerSize', 7);
                        set(datacursormode(figNew), 'UpdateFcn', @myupdfn);
                        continue;
                    end
                end
            end
        end
    end
    hold off;
    xlabel('Intra-genome distance');
    ylabel('Inter-genome distance');
    title(genomeNames{result.selectedGenome});
else
    if (parameters.useFunction == 1)
        plot(result.genomeDistances(result.selectedGenome).sortInterDist(result.selectedGenome, :), result.genomeDistances(result.selectedGenome).sortInterDist(numberOfGenomes+1, :), 'bo', 'MarkerSize', 7);
    else
        for k = (1:1:genomeSizes(result.selectedGenome))
            hold on;
            for j=(1:1:numberOfGenomes)
                if (j == result.selectedGenome)
                    continue;
                else
                    if (result.genomeDistances(result.selectedGenome).sortInterDist(numberOfGenomes+1,k) == result.genomeDistances(result.selectedGenome).sortInterDist(j, k))
                        plot(result.genomeDistances(result.selectedGenome).sortInterDist(result.selectedGenome, k), result.genomeDistances(result.selectedGenome).sortInterDist(j, k), 'bo', 'MarkerSize', 7);
                        set(datacursormode(figNew), 'UpdateFcn', @myupdfn);
                        continue;
                    end
                end
            end
        end
    end
    hold off;
    xlabel('Intra-genome distance');
    ylabel('Inter-genome distance');
    title(genomeNames{result.selectedGenome});
end


% --- Executes during object creation, after setting all properties.
function pushbuttonViewNew_CreateFcn(hObject, eventdata, handles)
% hObject    handle to pushbuttonViewNew (see GCBO)
% eventdata  reserved - to be defined in a future version of MATLAB
% handles    empty - handles not created until after all CreateFcns called
set(hObject, 'Enable', 'off');


% --- Executes on button press in pushbuttonViewHist.
function pushbuttonViewHist_Callback(hObject, eventdata, handles)
% hObject    handle to pushbuttonViewHist (see GCBO)
% eventdata  reserved - to be defined in a future version of MATLAB
% handles    structure with handles and user data (see GUIDATA)
global numberOfGenomes genomeSizes result parameters;

figure;
frequencyVectorPoint = result.genomeDistances(result.selectedGenome).sortInterDist(result.selectedGenome,:) - result.genomeDistances(result.selectedGenome).sortInterDist(numberOfGenomes+1,:);
[n, xout] = hist(frequencyVectorPoint, parameters.bins);
bar(xout, n/genomeSizes(result.selectedGenome))
axis([-1, 1, 0, max(xout)]);
clear n xout;


% --- Executes during object creation, after setting all properties.
function pushbuttonViewHist_CreateFcn(hObject, eventdata, handles)
% hObject    handle to pushbuttonViewHist (see GCBO)
% eventdata  reserved - to be defined in a future version of MATLAB
% handles    empty - handles not created until after all CreateFcns called
set(hObject, 'Enable', 'off');


% --- Executes during object creation, after setting all properties.
function axesMainFigures_CreateFcn(hObject, eventdata, handles)
% hObject    handle to axesMainFigures (see GCBO)
% eventdata  reserved - to be defined in a future version of MATLAB
% handles    empty - handles not created until after all CreateFcns called

% Hint: place code in OpeningFcn to populate axesMainFigures


% --- Executes on button press in pushbuttonGenomeWide.
function pushbuttonGenomeWide_Callback(hObject, eventdata, handles)
% hObject    handle to pushbuttonGenomeWide (see GCBO)
% eventdata  reserved - to be defined in a future version of MATLAB
% handles    structure with handles and user data (see GUIDATA)
global result numberOfGenomes genomeNames genomeMarkersFuzzy;
% Plot Fuzzy Profiles
figure;
for i=(1:1:numberOfGenomes)
    subplot(1, numberOfGenomes, i);
    plot(result.fuzzyProfiles(i, :), 'Color', genomeMarkersFuzzy{mod(i, size(genomeMarkersFuzzy, 2))+1}, 'LineWidth', 2);
    axis([1, 243, -0.2, 1.2]);
    title(genomeNames{i});
    grid on;
    view(90, 90);
end

% --- Executes during object creation, after setting all properties.
function pushbuttonGenomeWide_CreateFcn(hObject, eventdata, handles)
% hObject    handle to pushbuttonGenomeWide (see GCBO)
% eventdata  reserved - to be defined in a future version of MATLAB
% handles    empty - handles not created until after all CreateFcns called
set(hObject, 'Enable', 'off');


% --- Executes during object deletion, before destroying properties.
function axesMainFigures_DeleteFcn(hObject, eventdata, handles)
% hObject    handle to axesMainFigures (see GCBO)
% eventdata  reserved - to be defined in a future version of MATLAB
% handles    structure with handles and user data (see GUIDATA)


function editBins_Callback(hObject, eventdata, handles)
% hObject    handle to editBins (see GCBO)
% eventdata  reserved - to be defined in a future version of MATLAB
% handles    structure with handles and user data (see GUIDATA)

% Hints: get(hObject,'String') returns contents of editBins as text
%        str2double(get(hObject,'String')) returns contents of editBins as a double
global parameters;
user_entry = str2double(get(hObject,'string'));
if isnan(user_entry)
	errordlg('You must enter a numeric value','Bad Input','modal')
    set(hObject, 'String', 25);
	return
end
parameters.bins = str2double(get(hObject,'String'));

% --- Executes during object creation, after setting all properties.
function editBins_CreateFcn(hObject, eventdata, handles)
% hObject    handle to editBins (see GCBO)
% eventdata  reserved - to be defined in a future version of MATLAB
% handles    empty - handles not created until after all CreateFcns called

% Hint: edit controls usually have a white background on Windows.
%       See ISPC and COMPUTER.
if ispc && isequal(get(hObject,'BackgroundColor'), get(0,'defaultUicontrolBackgroundColor'))
    set(hObject,'BackgroundColor','white');
end
set(hObject, 'Enable', 'off');


% --- Executes on button press in pushbuttonOutliers.
function pushbuttonOutliers_Callback(hObject, eventdata, handles)
% hObject    handle to pushbuttonOutliers (see GCBO)
% eventdata  reserved - to be defined in a future version of MATLAB
% handles    structure with handles and user data (see GUIDATA)
global numberOfGenomes genomeSizes genomeData parameters result;
result.genomeDistances(result.selectedGenome).outlierCount = 0;
for k=(1:1:genomeSizes(result.selectedGenome))
    if (((result.genomeDistances(result.selectedGenome).sortInterDist(result.selectedGenome, k) / result.genomeDistances(result.selectedGenome).sortInterDist(numberOfGenomes+1, k) >= parameters.intraInterRatio)) & (result.genomeDistances(result.selectedGenome).sortInterDist(result.selectedGenome, k) >= parameters.minDistThreshold))
        genomeData(result.selectedGenome).text{result.genomeDistances(result.selectedGenome).indexes(k)}
        result.genomeDistances(result.selectedGenome).sortInterDist(result.selectedGenome, k)
        result.genomeDistances(result.selectedGenome).sortInterDist(numberOfGenomes+1, k)
        result.genomeDistances(result.selectedGenome).outlierCount = result.genomeDistances(result.selectedGenome).outlierCount + 1;
    end
end
result.genomeDistances(result.selectedGenome).outlierCount
result.genomeDistances(result.selectedGenome).outlierCount / genomeSizes(result.selectedGenome)


% --- Executes during object creation, after setting all properties.
function pushbuttonOutliers_CreateFcn(hObject, eventdata, handles)
% hObject    handle to pushbuttonOutliers (see GCBO)
% eventdata  reserved - to be defined in a future version of MATLAB
% handles    empty - handles not created until after all CreateFcns called
set(hObject, 'Enable', 'off');


function txt = myupdfn(obj, event_obj)
% Display the position of the data cursor
% obj          Currently not used (empty)
% event_obj    Handle to event object
% txt          Data cursor text string (string or cell array of strings).
global result genomeData numberOfGenomes genomeNames;
power = -9;
X1 = result.genomeDistances(result.selectedGenome).sortInterDist(result.selectedGenome, :);
X2 = result.genomeDistances(result.selectedGenome).sortInterDist(numberOfGenomes+1,:);
pos = get(event_obj, 'Position');
indexTextPos1 = find((pos(1)+10^power) > X1 & X1 > (pos(1)-10^power));
indexTextPos2 = find((pos(2)+10^power) > X2 & X2 > (pos(2)-10^power));
indexText = intersect(indexTextPos1, indexTextPos2);
for i=[1:1:numberOfGenomes]
   X3(i) = result.genomeDistances(result.selectedGenome).sortInterDist(i, indexText);
end
indexTextReferenceGenome = find((pos(2)+10^power) > X3 & X3 > (pos(2)-10^power));
txt = {['Intra- distance: ', num2str(pos(1))], ['Inter- distance: ', num2str(pos(2))], ['Gene: ', genomeData(result.selectedGenome).text{result.genomeDistances(result.selectedGenome).indexes(indexText)}], ['Genome: ', genomeNames{indexTextReferenceGenome(1)}]}; % [genomeData(result.selectedGenome).text{indexText}]


% --- Executes on button press in checkboxColors.
function checkboxColors_Callback(hObject, eventdata, handles)
% hObject    handle to checkboxColors (see GCBO)
% eventdata  reserved - to be defined in a future version of MATLAB
% handles    structure with handles and user data (see GUIDATA)

% Hint: get(hObject,'Value') returns toggle state of checkboxColors
global parameters;
if (get(hObject,'Value') == false) 
    parameters.colors = 0;
end
if (get(hObject,'Value') == true) 
    parameters.colors = 1;
end


% --- Executes during object creation, after setting all properties.
function checkboxColors_CreateFcn(hObject, eventdata, handles)
% hObject    handle to checkboxColors (see GCBO)
% eventdata  reserved - to be defined in a future version of MATLAB
% handles    empty - handles not created until after all CreateFcns called
set(hObject,'Value', 1);
set(hObject, 'Enable', 'off');
