# Supplementary material for: Detection of Genomic Idiosyncrasies Using Fuzzy Phylogenetic Profiles
Source: PLoS One. 2013 Jan 14;8(1):e52854. doi: 10.1371/journal.pone.0052854 (PMC3544837; doi:10.1371/journal.pone.0052854)
Supplement: File S3 — Software. Software application and documentation. (GZ) [file pone.0052854.s003.gz › FuzzyProfilesApp/ReadMe.txt]

Using the Fuzzy Phyloprofile application (FuzzyProfilesGUI)
version 1.0
Authors: Fotis E. Psomopoulos and Christos A. Ouzounis
email-to: fpsom-(at)-issel-(dot)-ee-(dot)-auth-(dot)-gr


0. File Structure
-----------------

---+ data
 |     |
 |     |-+ geneNames
 |     |       |
 |     |       |- BAPH-XSG-01.txt
 |     |       |- MGEN-G37-01.txt
 |     |       |- NEQU-N4M-01.txt
 |     |       |- SPYO-SF3-01.txt
 |     |       |- UURE-SV3-01.txt
 |     |
 |     |-+ geneProfiles
 |     |       |
 |     |       |- BAPH-XSG-01.txt
 |     |       |- MGEN-G37-01.txt
 |     |       |- NEQU-N4M-01.txt
 |     |       |- SPYO-SF3-01.txt
 |     |       |- UURE-SV3-01.txt
 |
 |-  FuzzyProfilesGUI.m
 |
 |-  FuzzyProfilesGUI.fig
 |
 |-  dataset.txt
 |
 |-  averageGeneConservationMatrix
 |
 |-  averageGeneConservationTree
 |
 |-  ReadMe.txt


1. Installation
----------------

WARNING: The Fuzzy Phyloprofile application is based on Matlab, therefore a Matlab installation in required in order to successfully run it.

In the parent directory of your Matlab projects, untar the FuzzyProfilesApp.tar.gz:

	tar -zxvf FuzzyProfilesApp.tar.gz

This will create a directory called FuzzyProfilesApp with the structure described in [0].


2. Input data
-------------

The /data folder contains all the data available to the application. Folder /data/geneNames has one txt file per species that contains the gene names for the specific species. Folder /data/geneProfiles has one txt file per species containing the phylogenetic profiles of the genes for the specific species. It is important to note that the corresponding file names in both directories for the same species must be identical (e.g. MGEN-G37-01.txt), and the order of the gene names should correspond to the order of the gene profiles.

The current release contains the data files for five species, i.e.: Mycoplasma genitalium G-37, Ureaplasma urealyticum serovar 3, Streptococcus pyogenes M1 SF370, Buchnera aphidicola SG, and Nanoarchaeum equitans Kin4-M.

Additional user-data can be added, provided that the file names adhere to the constraints described previously.


3. Setting the parameters
--------------------------

The dataset.txt specifies which species should be included in the experiment design. It contains a single column list of species names. It is important that the species names defined here should be identical to the file names of the corresponding data files, minus the file extension.


4. Running the Application
--------------------------

Withing the Matlab environment, point the "Current Folder" path to the FuzzyProfilesApp directory created in [1]. In the Matlab command line, type:

	> FuzzyProfilesGUI

in order to start the execution of the application and to show the Graphical User Interface.


Notes
-----

- The application has been tested with Matlab version R2010a (7.10.0.499) 32-bit.
